# Supplementary material for: The microbiological and metabolic traits associated with pT3 colorectal cancer metastasis to lymph nodes
Source: Front Physiol. 2025 Nov 18;16:1724429. doi: 10.3389/fphys.2025.1724429 (PMC12668965; doi:10.3389/fphys.2025.1724429)
Supplement: Supplementary file 1 [file Table2.xlsx]

## Sheet: Sheet2
Table S2 Differential metabolites
Superclass	Class	Name	log2FC	Pvalue	VIP	Regulation
Lipids and lipid-like molecules	Fatty Acyls	13,14-dihydro Prostaglandin E1	-0.757858	5.40042e-07	2.74478	down
		Lauric Acid	0.593939	1.42636e-06	2.63082	up
		3-Methylglutaric acid	-1.31075	1.25089e-05	2.49525	down
		Docosapentaenoic acid	-0.74674	1.76118e-05	2.3916	down
		Dibutyl sebacate	-0.649101	8.92991e-05	2.1925	down
		Lauric acid ethyl ester	-0.905817	9.84179e-05	2.314	down
		(+/-)11-HETE	-0.716858	0.000361466	2.01692	down
		13,14-Dihydro-15-keto prostaglandin F2α	-0.78006	0.000734127	2.06308	down
		Pentadecanoic acid	-0.910375	0.000946477	1.88652	down
		8-Isoprostaglandin F1α	-0.597952	0.00103736	1.91234	down
		Arachidonoyl serinol	-1.58237	0.00119603	1.90717	down
		Eicosapentaenoic acid	-0.600585	0.00204501	1.88457	down
		Ascorbyl stearate	0.774738	0.00289062	1.96855	up
		(+/-)7(8)-DiHDPA	0.973728	0.00352393	1.75345	up
		Corchorifatty acid F	-0.637309	0.00375342	1.73474	down
		Eicosapentaenoic acid ethyl ester	-0.818197	0.00431397	1.74475	down
		2-Hydroxymyristic acid	0.640303	0.00450121	1.62571	up
		Tetradecanedioic acid	1.14829	0.00628571	1.61468	up
		Ethylmalonate	-0.723701	0.00801909	1.94161	down
		Mevalonic acid	-0.995244	0.00846862	1.62091	down
		12-Epileukotriene B4	-0.682177	0.010037	1.64364	down
		15-Keto prostaglandin A1	4.94227	0.0103328	1.62352	up
		15(R)-Prostaglandin E2	3.05079	0.0112471	1.65065	up
		1a,1b-Dihomo prostaglandin F2α	2.17699	0.0133789	1.66805	up
		(+/-)19(20)-DiHDPA	1.2272	0.0137986	1.75941	up
		Dodecanedioic acid	1.04219	0.0145593	1.60345	up
		8-Iso prostaglandin A2	3.13983	0.0153233	1.66625	up
		20-Hydroxy-(5Z,8Z,11Z,14Z)-eicosatetraenoic acid	-0.617815	0.0181242	1.83714	down
		Prostaglandin A1	1.29414	0.0181742	1.7433	up
		2-Methylpentanedioic acid	-1.25045	0.019101	1.38022	down
		Thromboxane B2	3.99163	0.0195743	1.58052	up
		11β-Prostaglandin E2	3.41477	0.0210574	1.62574	up
		11-Dehydro thromboxane B2	2.12045	0.0258708	1.50308	up
		2,3-Dinor-8-epi-prostaglandin F2α	1.10274	0.026636	1.55076	up
		Prostaglandin J2	2.22952	0.031634	1.53544	up
		Octanedioic acid	0.92294	0.0379355	1.62824	up
		(R)-3-Hydroxy myristic acid	-1.44055	0.0439426	1.40062	down
		Prostaglandin F2α	2.80695	0.0494318	1.49946	up
	Glycerophospholipids	LPE 13:0	0.937865	2.83369e-05	2.51196	up
		LPS 18:1	2.04919	3.22782e-05	2.36928	up
		LPE 22:3	-0.636866	0.000147664	2.22819	down
		LPE 14:0	-1.21394	0.0024292	1.82318	down
		LPS 18:0	0.700711	0.00314086	1.70189	up
		LPI 18:0	0.880701	0.0359944	1.44098	up
		Glycerol 3-phosphate	4.95493	0.0394828	1.18745	up
	Prenol lipids	T-2 Triol	-2.08976	0.0126344	1.47222	down
	Steroids and steroid derivatives	CE 18:2	1.76011	0.00155282	1.81124	up
		3'-Hydroxystanozolol	-1.05262	0.0193061	1.42021	down
		Methyltestosterone	-0.815071	0.0256483	1.64464	down
		Testosterone	-0.732765	0.0322357	1.27141	down
		2-Methoxyestrone	1.28827	0.0428317	1.24232	up
Nucleosides, nucleotides, and analogues	5'-deoxyribonucleosides	S-Adenosylmethionine	1.30321	0.0235265	1.31323	up
	Purine nucleosides	2'-Deoxyguanosine	-0.714991	0.00243009	1.77441	down
		N6-Isopentenyladenosine	-1.29579	0.0235437	1.33013	down
		Guanosine 5'-diphosphate (GDP)	1.72676	7.7769e-05	2.20362	up
		Adenylosuccinic acid	2.34116	0.000492748	1.97444	up
		3'-Dephosphocoenzyme A	1.142	0.000562537	2.05945	up
		2'-Deoxyadenosine 5'-monophosphate (dAMP)	-1.48528	0.0304796	1.57049	down
		Adenosine diphosphate (ADP)	1.04057	0.0315586	1.4336	up
		Adenosine-5'-diphosphoglucose	-0.760299	0.0411245	1.25941	down
		2'-Deoxyadenosine-5'-monophosphate	-1.16863	0.0478429	1.16045	down
	Pyrimidine nucleosides	2'-O-Methylcytidine	-1.19478	1.82422e-05	2.63295	down
		2-Deoxyuridine	-0.927267	0.00357772	1.73464	down
		2'-O-Methyluridine	-0.948605	0.046062	1.18005	down
		Cytidine	-0.655095	0.0490757	1.15351	down
		Uridine 5'-monophosphate	1.78731	0.00206081	1.75319	up
		UMP	1.38691	0.00313856	1.68317	up
		2'-Deoxycytidine 5'-monophosphate (dCMP)	-2.09551	0.0151242	1.46114	down
		UDP-N-acetylglucosamine	1.83729	0.034623	1.38393	up
		Cytidine 5'-Monophosphate-N-Acetylneuraminic Acid	2.7891	0.0370569	1.25406	up
		Uridine 5'-diphosphogalactose	1.40356	0.048164	1.4157	up
Organic acids and derivatives	Carboximidic acids and derivatives	Palmitoyl ethanolamide	-0.671742	0.0104177	1.53293	down
	Carboxylic acids and derivatives	Methionine sulfoxide	-1.35916	2.06438e-05	2.39538	down
		α-Aspartylphenylalanine	1.10742	0.00370977	1.65742	up
		Cys-Gly	0.622154	0.00653268	1.57218	up
		N-Acetyl-L-methionine	7.10764	0.00853979	1.64283	up
		Leukotriene C4	1.2164	0.0121983	1.80094	up
		N6-Acetyl-L-lysine	-1.38137	0.0128047	1.45691	down
		gamma-Glutamylmethionine	0.868614	0.0160493	1.47412	up
		4-Hydroxyisoleucine	-0.722581	0.0160773	1.45952	down
		Ureidosuccinic acid	-2.51869	0.0165236	1.46043	down
		L-lysine	-0.97095	0.0174218	1.38706	down
		D-Phenylalanine	-0.681447	0.0224469	1.36263	down
		N-Acetylornithine	-0.938168	0.0255342	1.35897	down
		L-Glutathione oxidized	2.54927	0.0258692	1.31372	up
		L-Glutathione (reduced)	1.4051	0.0336552	1.26834	up
		Cysteinylglycine	3.49308	0.0349069	1.25237	up
		Υ-Aminobutyric acid (GABA)	5.74999	0.0431808	1.1922	up
		Ornithine	5.9797	0.0437818	1.16845	up
		Valylproline	0.860353	0.0438708	1.47076	up
		N-Acetyl-L-leucine	1.41666	0.0438765	1.20569	up
		Glu-Glu	-1.65916	0.0467755	1.23812	down
	Hydroxy acids and derivatives	10-Hydroxydecanoic acid	-1.15922	0.00058046	2.0075	down
		3-Hydroxydecanoic acid	2.55911	0.0433229	1.35404	up
	Organic phosphoric acids and derivatives	Arachidonoyl ethanolamide phosphate	-1.19175	0.029307	1.48508	down
Organic nitrogen compounds	Organonitrogen compounds	2-Amino-1,3-octadecanediol	0.675484	0.00867235	1.59186	up
		Histamine	0.791485	0.0253597	1.34541	up
		Docosahexaenoyl Ethanolamide	-0.735977	0.0419894	1.20776	down
Organic oxygen compounds	Organooxygen compounds	Gluconolactone	-1.17464	0.00154831	1.88797	down
		Cyclic ADP-ribose	0.918768	0.00328259	1.73574	up
		Oxoamide	-0.830549	0.0107431	1.60885	down
		D-Xylulose 5-phosphate	5.72643	0.0362353	1.20757	up
		N-Acetyl-D-galactosamine 4-sulfate	4.88125	0.0367802	1.20323	up
		Oxohongdenafil	-1.46834	0.0440478	1.43337	down
Organoheterocyclic compounds	Azepines	L-(-)-alpha-Amino-epsilon-Caprolactam	1.01651	0.0207234	1.49658	up
	Benzimidazoles	2-[(3S)-1-(Cyclohexylmethyl)-3-pyrrolidinyl]-5-fluoro-1H-benzimidazole	1.05317	0.0450767	1.3793	up
	Benzothiazoles	3-{[(3S)-3-(1,3-Benzothiazol-2-yl)-1-pyrrolidinyl]methyl}benzonitrile	1.22044	0.0197081	1.34502	up
	Benzoxazoles	1-[(3S)-3-(1,3-Benzoxazol-2-yl)-1-pyrrolidinyl]-3-methoxy-1-propanone	1.66462	0.0289621	1.4931	up
	Dihydrofurans	Ascorbic acid	8.32233	0.0461232	1.20819	up
	Imidazopyrimidines	2,6-Dihydroxypurine	-0.809879	0.00810442	1.55336	down
		Caffeine	1.98963	0.0103061	1.96034	up
	Indoles and derivatives	L-5-Hydroxytryptophan	-0.936906	2.01997e-06	2.66323	down
		(+)-Evodiamine	-1.32368	0.00146774	1.90848	down
		JWH 250 N-pentanoic acid metabolite	0.83708	0.00495611	1.62821	up
		DL-Tryptophan	5.92975	0.026109	1.38038	up
	Naphthopyrans	α-Lapachone	-0.725744	0.00337337	1.81761	down
	Pyridines and derivatives	Nicotinic acid	-0.786156	0.00603189	1.59055	down
Phenylpropanoids and polyketides	Isoflavonoids	Glycitein	0.621416	0.000202025	2.16479	up
	Flavonoids	(-)-Epigallocatechin	3.57943	0.00391586	1.67415	up
	Stilbenes	4-Hydroxytamoxifen	-1.07255	0.0444554	1.22072	down
Alkaloids and derivatives	Camptothecins	Irinotecan	1.0521	0.000743705	1.91918	up
	Morphinans	Dihydromorphine	-1.12794	0.00125493	2.18716	down
	Protoberberine alkaloids and derivatives	Berberine	2.3523	0.0166415	1.40186	up
Benzenoids	Phenanthrenes and derivatives	Noroxymorphone	-0.68273	0.000936236	1.92121	down
		Oxymorphone	-1.47978	0.0117366	1.46205	down
	Phenols	N-Oleoyl dopamine	-0.97988	0.00604042	1.65861	down
	Anthracenes	Dithranol	-2.98801	0.0299512	1.54519	down
	Naphthalenes	O-Desmethylnaproxen	-0.818273	0.0444475	1.17598	down
		PC 18:1_18:2	1.33819	5.71513e-08	3.27203	up
		(12Z)-9,10,11-trihydroxyoctadec-12-enoic acid	-1.39865	1.60434e-07	2.81467	down
		PE 18:1_20:6;O	-0.596579	1.06803e-05	2.5548	down
		jwh-018-d11	-0.679992	5.26564e-05	2.47409	down
		PC 8:0_8:0	0.702433	9.68183e-05	2.19355	up
		PE O-16:1_18:1	1.18088	0.000185485	2.14976	up
		IPH	-0.97117	0.000190515	2.10439	down
		PE O-16:1_18:2	-1.70504	0.000707246	2.06111	down
		PE O-18:1_20:4	1.60791	0.000820605	2.03553	up
		DL-2-(acetylamino)-3-phenylpropanoic acid	-0.802909	0.000906142	1.96097	down
		PC 16:1_16:1	0.823424	0.000995472	1.88603	up
		GLK	-1.28994	0.001281	1.84129	down
		SHexCer 37:4;3O	0.719817	0.00137527	1.87632	up
		INK	-1.14549	0.00151319	1.84237	down
		6,7,8-trimethoxy-3-phenyl-2-thioxo-1,2,3,4-tetrahydroquinazolin-4-one	1.01183	0.00183923	1.79464	up
		1-(4-methylphenyl)-3-(2-pyridylthio)pyrrolidine-2,5-dione	-0.819436	0.00192966	1.84147	down
		4-morpholinobenzoic acid	-0.796904	0.00208222	1.798	down
		1-[4-(1-adamantyl)phenoxy]-3-piperidinopropan-2-ol hydrochloride	-0.637681	0.00211726	1.80985	down
		2-(3,4-dihydroxyphenyl)acetamide	-0.848946	0.0023151	1.76428	down
		LPC 18:3-SN1	0.691298	0.00235373	1.7728	up
		PE O-18:1_22:4	0.637688	0.0024235	1.74714	up
		PNK	-0.816171	0.00247297	1.7517	down
		Guanosine 5'-diphospho-ß-L-fucose	2.44133	0.00256072	1.80541	up
		PE O-18:0_20:4	0.609867	0.0026907	1.81791	up
		LNAPE 18:1/N-16:0	0.650822	0.00311038	1.69511	up
		2-({[4-(6-methyl-1,3-benzothiazol-2-yl)phenyl]imino}methyl)phenol	-2.70934	0.0032437	1.78293	down
		ANK	-1.50536	0.00369342	1.70742	down
		L-Cysteine-glutathione gisulfide	1.25062	0.00423861	1.66804	up
		FNH	-1.07659	0.00468903	1.6442	down
		methyl 6-{[4-(trifluoromethyl)anilino]carbonyl}nicotinate	-0.985521	0.00479784	1.64717	down
		TLK	-0.855432	0.00512491	1.62373	down
		GKK	-0.586157	0.00551247	1.59644	down
		PKK	-0.867582	0.00632943	1.58725	down
		3-[(4-hydroxyphenyl)methyl]-octahydropyrrolo[1,2-a]pyrazine-1,4-dione	2.24235	0.00685565	1.55001	up
		PC 18:2_18:2	1.34658	0.00755038	1.81422	up
		GPK	-0.67597	0.00786455	1.59807	down
		N1-[2-(4-chlorophenyl)-2-oxoethyl]-4-chlorobenzamide	-0.735544	0.00849283	2.14066	down
		4,7,8-trimethoxyfuro[2,3-b]quinoline	-0.943875	0.00934077	1.55282	down
		NLK	-1.3753	0.0102155	1.54832	down
		methyl 3-(6-methylpyridin-2-yl)-2,2-diphenylpropanoate	0.586335	0.0106049	1.49046	up
		(±)11-HETE	-0.624485	0.011527	1.60835	down
		PC O-42:3	1.18804	0.0134792	1.68505	up
		LPE O-14:1	-0.671845	0.0141887	1.51277	down
		L-Tyrosinemethylester	2.59195	0.0148855	1.66629	up
		(±)8-HEPE	-0.830445	0.0154816	1.6513	down
		2-(1,3-dimethyl-1H-pyrazol-5-yl)-1H-isoindole-1,3(2H)-dione	-0.727941	0.0157635	1.44463	down
		VQH	-1.76571	0.0168596	1.40912	down
		NAT13-331713_POS	-0.707063	0.0175433	1.58564	down
		8,15-Dihete	1.65791	0.0182745	1.70402	up
		PLK	-1.22354	0.019295	1.37912	down
		PC O-38:6	0.59666	0.0205553	1.45713	up
		3-[(methoxycarbonyl)amino]-2,2,3-trimethylbutanoic acid	7.20965	0.0219006	1.58346	up
		5-[(2-chloro-6-phenoxybenzyl)amino]-3,3-dimethyl-5-oxopentanoic acid	1.72808	0.0229958	1.69642	up
		13Z,16Z-Docosadienoic Acid	-0.825385	0.0273031	1.43711	down
		(4E)-1,7-bis(3,4-dihydroxyphenyl)hept-4-en-3-one	-0.864417	0.0301444	1.26624	down
		APH	-0.600434	0.0319112	1.27425	down
		SHexCer 47:3;2O	0.996442	0.0364238	1.33463	up
		methadone-d9	4.53675	0.0366672	1.20415	up
		3-methyl-5-oxo-5-(4-toluidino)pentanoic acid	1.06492	0.0369288	1.53168	up
		SM 8:1;2O/27:0	0.775247	0.0424851	1.22053	up
		LPC 16:4-SN1	0.82488	0.0437478	1.26653	up
		4-[1-(dimethylamino)ethylidene]-2-phenyl-1,3-oxazol-5(4H)-one	-0.720591	0.0439239	1.1886	down
		6-methyl-5-nitroquinoline	-0.960557	0.0440678	1.53667	down
		4-(2,3-dihydroxy-3-methylbutoxy)-7H-furo[3,2-g]chromen-7-one	0.676316	0.0449928	1.15456	up
