# Supplementary material for: The microbiological and metabolic traits associated with pT3 colorectal cancer metastasis to lymph nodes
Source: Front Physiol. 2025 Nov 18;16:1724429. doi: 10.3389/fphys.2025.1724429 (PMC12668965; doi:10.3389/fphys.2025.1724429)
Supplement: Supplementary file 2 [file Table3.xlsx]

## Sheet: Phylum
Table S3-1 Microbiota at Phylum level
Taxonomy	LN_Neg	LN_Pos	Tax_detail
Proteobacteria	0.135355	0.202929	k__Bacteria;p__Proteobacteria;
Firmicutes	0.330185	0.309825	k__Bacteria;p__Firmicutes;
Fusobacteriota	0.166008	0.099925	k__Bacteria;p__Fusobacteriota;
Aenigmarchaeota	0.076203	0.079016	k__Archaea;p__Aenigmarchaeota;
Bacteroidota	0.199358	0.186842	k__Bacteria;p__Bacteroidota;
Campylobacterota	0.015559	0.002071	k__Bacteria;p__Campylobacterota;
Verrucomicrobiota	0.01257	0.008164	k__Bacteria;p__Verrucomicrobiota;
Actinobacteriota	0.010066	0.019358	k__Bacteria;p__Actinobacteriota;
Spirochaetota	0.00331	0.00143	k__Bacteria;p__Spirochaetota;
Synergistota	0.000371	0.00111	k__Bacteria;p__Synergistota;
Euryarchaeota	0.000339	0.00106	k__Archaea;p__Euryarchaeota;
Desulfobacterota	0.000674	0.002479	k__Bacteria;p__Desulfobacterota;
Myxococcota	0.00018	7e-06	k__Bacteria;p__Myxococcota;
Acidobacteriota	0.00016	0.000239	k__Bacteria;p__Acidobacteriota;
Cyanobacteria	0.000132	0.000329	k__Bacteria;p__Cyanobacteria;
Dependentiae	0	6.2e-05	k__Bacteria;p__Dependentiae;
Chloroflexi	0.000159	0.000113	k__Bacteria;p__Chloroflexi;
Sva0485	5.6e-05	7e-06	k__Bacteria;p__Sva0485;
Armatimonadota	3.7e-05	7e-06	k__Bacteria;p__Armatimonadota;
Caldisericota	2.9e-05	0	k__Bacteria;p__Caldisericota;
Thermotogota	0	2.8e-05	k__Bacteria;p__Thermotogota;
Crenarchaeota	2.6e-05	4e-06	k__Archaea;p__Crenarchaeota;
Patescibacteria	8e-06	2.2e-05	k__Bacteria;p__Patescibacteria;
Latescibacterota	1.7e-05	9e-06	k__Bacteria;p__Latescibacterota;
Gemmatimonadota	1.7e-05	1.6e-05	k__Bacteria;p__Gemmatimonadota;
Thermoplasmatota	1.2e-05	1e-06	k__Archaea;p__Thermoplasmatota;
Nitrospirota	1.8e-05	3e-06	k__Bacteria;p__Nitrospirota;
Elusimicrobiota	4e-06	1.5e-05	k__Bacteria;p__Elusimicrobiota;
Calditrichota	1e-05	0	k__Bacteria;p__Calditrichota;
NB1-j	0	8e-06	k__Bacteria;p__NB1-j;
RCP2-54	4e-06	7e-06	k__Bacteria;p__RCP2-54;
Halobacterota	1.2e-05	2e-06	k__Archaea;p__Halobacterota;
Planctomycetota	8e-06	6e-06	k__Bacteria;p__Planctomycetota;
Methylomirabilota	0	6e-06	k__Bacteria;p__Methylomirabilota;
Nanoarchaeota	2e-06	5e-06	k__Archaea;p__Nanoarchaeota;
WPS-2	0	3e-06	k__Bacteria;p__WPS-2;
Bdellovibrionota	0	5e-06	k__Bacteria;p__Bdellovibrionota;
Sumerlaeota	0	2e-06	k__Bacteria;p__Sumerlaeota;
Deinococcota	0	2e-06	k__Bacteria;p__Deinococcota;
Edwardsbacteria	0	1e-06	k__Bacteria;p__Edwardsbacteria;
Others	0.049111	0.084885	Others

## Sheet: Class
Table S3-2 Microbiota at Class level
Taxonomy	LN_Neg	LN_Pos	Tax_detail
Bacilli	0.170834	0.133043	k__Bacteria;p__Firmicutes;c__Bacilli;
Gammaproteobacteria	0.131573	0.194076	k__Bacteria;p__Proteobacteria;c__Gammaproteobacteria;
Fusobacteriia	0.166008	0.099925	k__Bacteria;p__Fusobacteriota;c__Fusobacteriia;
Bacteroidia	0.199332	0.186829	k__Bacteria;p__Bacteroidota;c__Bacteroidia;
Clostridia	0.153563	0.169947	k__Bacteria;p__Firmicutes;c__Clostridia;
Campylobacteria	0.015559	0.002071	k__Bacteria;p__Campylobacterota;c__Campylobacteria;
Verrucomicrobiae	0.012569	0.008155	k__Bacteria;p__Verrucomicrobiota;c__Verrucomicrobiae;
Coriobacteriia	0.00237	0.00792	k__Bacteria;p__Actinobacteriota;c__Coriobacteriia;
Actinobacteria	0.007536	0.011232	k__Bacteria;p__Actinobacteriota;c__Actinobacteria;
Spirochaetia	0.00331	0.00143	k__Bacteria;p__Spirochaetota;c__Spirochaetia;
Alphaproteobacteria	0.003616	0.008025	k__Bacteria;p__Proteobacteria;c__Alphaproteobacteria;
Negativicutes	0.005398	0.006498	k__Bacteria;p__Firmicutes;c__Negativicutes;
Synergistia	0.000371	0.00111	k__Bacteria;p__Synergistota;c__Synergistia;
Methanobacteria	0.000323	0.00106	k__Archaea;p__Euryarchaeota;c__Methanobacteria;
Desulfovibrionia	0.000659	0.00247	k__Bacteria;p__Desulfobacterota;c__Desulfovibrionia;
Myxococcia	0.000175	2e-06	k__Bacteria;p__Myxococcota;c__Myxococcia;
Vicinamibacteria	5.2e-05	0.000143	k__Bacteria;p__Acidobacteriota;c__Vicinamibacteria;
Thermoleophilia	5.5e-05	0.000141	k__Bacteria;p__Actinobacteriota;c__Thermoleophilia;
Cyanobacteriia	0.000132	0.000326	k__Bacteria;p__Cyanobacteria;c__Cyanobacteriia;
unidentified_Firmicutes	0.000354	0.0003	k__Bacteria;p__Firmicutes;c__unidentified_Firmicutes;
Babeliae	0	6.2e-05	k__Bacteria;p__Dependentiae;c__Babeliae;
Anaerolineae	7.4e-05	3e-05	k__Bacteria;p__Chloroflexi;c__Anaerolineae;
Chloroflexia	6.9e-05	6e-05	k__Bacteria;p__Chloroflexi;c__Chloroflexia;
Blastocatellia	3e-06	4.7e-05	k__Bacteria;p__Acidobacteriota;c__Blastocatellia;
Acidimicrobiia	9.9e-05	6.5e-05	k__Bacteria;p__Actinobacteriota;c__Acidimicrobiia;
Fimbriimonadia	3.7e-05	0	k__Bacteria;p__Armatimonadota;c__Fimbriimonadia;
Acidobacteriae	8e-05	3.4e-05	k__Bacteria;p__Acidobacteriota;c__Acidobacteriae;
Caldisericia	2.9e-05	0	k__Bacteria;p__Caldisericota;c__Caldisericia;
Thermotogae	0	2.8e-05	k__Bacteria;p__Thermotogota;c__Thermotogae;
Ignavibacteria	2.5e-05	1.3e-05	k__Bacteria;p__Bacteroidota;c__Ignavibacteria;
Thermoanaerobaculia	2.3e-05	1.2e-05	k__Bacteria;p__Acidobacteriota;c__Thermoanaerobaculia;
Nitrososphaeria	2.6e-05	4e-06	k__Archaea;p__Crenarchaeota;c__Nitrososphaeria;
Saccharimonadia	7e-06	2.1e-05	k__Bacteria;p__Patescibacteria;c__Saccharimonadia;
Gemmatimonadetes	1.7e-05	1.2e-05	k__Bacteria;p__Gemmatimonadota;c__Gemmatimonadetes;
Thermococci	1.6e-05	0	k__Archaea;p__Euryarchaeota;c__Thermococci;
Syntrophia	1.5e-05	8e-06	k__Bacteria;p__Desulfobacterota;c__Syntrophia;
Thermoplasmata	1.2e-05	1e-06	k__Archaea;p__Thermoplasmatota;c__Thermoplasmata;
Nitrospiria	1.8e-05	2e-06	k__Bacteria;p__Nitrospirota;c__Nitrospiria;
Calditrichia	1e-05	0	k__Bacteria;p__Calditrichota;c__Calditrichia;
KD4-96	1e-06	1e-05	k__Bacteria;p__Chloroflexi;c__KD4-96;
Chthonomonadetes	0	7e-06	k__Bacteria;p__Armatimonadota;c__Chthonomonadetes;
Elusimicrobia	0	7e-06	k__Bacteria;p__Elusimicrobiota;c__Elusimicrobia;
Halobacteria	7e-06	0	k__Archaea;p__Halobacterota;c__Halobacteria;
Lentisphaeria	1e-06	9e-06	k__Bacteria;p__Verrucomicrobiota;c__Lentisphaeria;
Phycisphaerae	6e-06	6e-06	k__Bacteria;p__Planctomycetota;c__Phycisphaerae;
MB-A2-108	5e-06	0	k__Bacteria;p__Actinobacteriota;c__MB-A2-108;
Ktedonobacteria	5e-06	8e-06	k__Bacteria;p__Chloroflexi;c__Ktedonobacteria;
Dehalococcoidia	4e-06	5e-06	k__Bacteria;p__Chloroflexi;c__Dehalococcoidia;
Methanomicrobia	4e-06	2e-06	k__Archaea;p__Halobacterota;c__Methanomicrobia;
Nanoarchaeia	2e-06	5e-06	k__Archaea;p__Nanoarchaeota;c__Nanoarchaeia;
Lineage_IIa	4e-06	4e-06	k__Bacteria;p__Elusimicrobiota;c__Lineage_IIa;
Methylomirabilia	0	6e-06	k__Bacteria;p__Methylomirabilota;c__Methylomirabilia;
Aminicenantia	0	3e-06	k__Bacteria;p__Acidobacteriota;c__Aminicenantia;
Vampirivibrionia	0	3e-06	k__Bacteria;p__Cyanobacteria;c__Vampirivibrionia;
Oligoflexia	0	3e-06	k__Bacteria;p__Bdellovibrionota;c__Oligoflexia;
unidentified_WPS-2	0	3e-06	k__Bacteria;p__WPS-2;c__unidentified_WPS-2;
Holophagae	4e-06	0	k__Bacteria;p__Acidobacteriota;c__Holophagae;
Lineage_IIb	0	2e-06	k__Bacteria;p__Elusimicrobiota;c__Lineage_IIb;
Aenigmarchaeia	0	2e-06	k__Archaea;p__Aenigmarchaeota;c__Aenigmarchaeia;
Limnochordia	0	3e-06	k__Bacteria;p__Firmicutes;c__Limnochordia;
Polyangia	4e-06	4e-06	k__Bacteria;p__Myxococcota;c__Polyangia;
TK10	2e-06	0	k__Bacteria;p__Chloroflexi;c__TK10;
Bdellovibrionia	0	2e-06	k__Bacteria;p__Bdellovibrionota;c__Bdellovibrionia;
Endomicrobia	0	2e-06	k__Bacteria;p__Elusimicrobiota;c__Endomicrobia;
S0134_terrestrial_group	0	2e-06	k__Bacteria;p__Gemmatimonadota;c__S0134_terrestrial_group;
Longimicrobia	0	2e-06	k__Bacteria;p__Gemmatimonadota;c__Longimicrobia;
Desulfitobacteriia	2e-06	0	k__Bacteria;p__Firmicutes;c__Desulfitobacteriia;
Sumerlaeia	0	2e-06	k__Bacteria;p__Sumerlaeota;c__Sumerlaeia;
Planctomycetes	2e-06	0	k__Bacteria;p__Planctomycetota;c__Planctomycetes;
Deinococci	0	2e-06	k__Bacteria;p__Deinococcota;c__Deinococci;
Parcubacteria	1e-06	0	k__Bacteria;p__Patescibacteria;c__Parcubacteria;
Thermodesulfovibrionia	0	1e-06	k__Bacteria;p__Nitrospirota;c__Thermodesulfovibrionia;
Methanosarcinia	1e-06	0	k__Archaea;p__Halobacterota;c__Methanosarcinia;
ABY1	0	1e-06	k__Bacteria;p__Patescibacteria;c__ABY1;
Rubrobacteria	1e-06	0	k__Bacteria;p__Actinobacteriota;c__Rubrobacteria;
Thermoanaerobacteria	1e-06	0	k__Bacteria;p__Firmicutes;c__Thermoanaerobacteria;
Others	0.125595	0.16479	Others

## Sheet: Order
Table S3-3 Microbiota at Order level
Taxonomy	LN_Neg	LN_Pos	Tax_detail
Lactobacillales	0.138018	0.105431	k__Bacteria;p__Firmicutes;c__Bacilli;o__Lactobacillales;
Enterobacterales	0.090966	0.120908	k__Bacteria;p__Proteobacteria;c__Gammaproteobacteria;o__Enterobacterales;
Fusobacteriales	0.166008	0.099925	k__Bacteria;p__Fusobacteriota;c__Fusobacteriia;o__Fusobacteriales;
Bacteroidales	0.198761	0.186391	k__Bacteria;p__Bacteroidota;c__Bacteroidia;o__Bacteroidales;
Pseudomonadales	0.020736	0.033666	k__Bacteria;p__Proteobacteria;c__Gammaproteobacteria;o__Pseudomonadales;
Lachnospirales	0.090214	0.083745	k__Bacteria;p__Firmicutes;c__Clostridia;o__Lachnospirales;
Campylobacterales	0.015559	0.002071	k__Bacteria;p__Campylobacterota;c__Campylobacteria;o__Campylobacterales;
Verrucomicrobiales	0.012558	0.008128	k__Bacteria;p__Verrucomicrobiota;c__Verrucomicrobiae;o__Verrucomicrobiales;
Burkholderiales	0.019475	0.038432	k__Bacteria;p__Proteobacteria;c__Gammaproteobacteria;o__Burkholderiales;
Coriobacteriales	0.00237	0.00792	k__Bacteria;p__Actinobacteriota;c__Coriobacteriia;o__Coriobacteriales;
Peptostreptococcales-Tissierellales	0.034849	0.040885	k__Bacteria;p__Firmicutes;c__Clostridia;o__Peptostreptococcales-Tissierellales;
Staphylococcales	0.016302	0.014481	k__Bacteria;p__Firmicutes;c__Bacilli;o__Staphylococcales;
Oscillospirales	0.024802	0.03834	k__Bacteria;p__Firmicutes;c__Clostridia;o__Oscillospirales;
Erysipelotrichales	0.015702	0.011584	k__Bacteria;p__Firmicutes;c__Bacilli;o__Erysipelotrichales;
Bifidobacteriales	0.00201	0.006869	k__Bacteria;p__Actinobacteriota;c__Actinobacteria;o__Bifidobacteriales;
Peptococcales	0.001924	0.002914	k__Bacteria;p__Firmicutes;c__Clostridia;o__Peptococcales;
Spirochaetales	0.00331	0.00143	k__Bacteria;p__Spirochaetota;c__Spirochaetia;o__Spirochaetales;
Actinomycetales	0.002635	0.001876	k__Bacteria;p__Actinobacteriota;c__Actinobacteria;o__Actinomycetales;
Veillonellales-Selenomonadales	0.004383	0.005385	k__Bacteria;p__Firmicutes;c__Negativicutes;o__Veillonellales-Selenomonadales;
Synergistales	0.000371	0.00111	k__Bacteria;p__Synergistota;c__Synergistia;o__Synergistales;
Methanobacteriales	0.000323	0.00106	k__Archaea;p__Euryarchaeota;c__Methanobacteria;o__Methanobacteriales;
Rickettsiales	0.002512	0.005652	k__Bacteria;p__Proteobacteria;c__Alphaproteobacteria;o__Rickettsiales;
Desulfovibrionales	0.000659	0.00247	k__Bacteria;p__Desulfobacterota;c__Desulfovibrionia;o__Desulfovibrionales;
Clostridiales	0.00112	0.00267	k__Bacteria;p__Firmicutes;c__Clostridia;o__Clostridiales;
Acidaminococcales	0.001015	0.001113	k__Bacteria;p__Firmicutes;c__Negativicutes;o__Acidaminococcales;
Micrococcales	0.001669	0.000894	k__Bacteria;p__Actinobacteriota;c__Actinobacteria;o__Micrococcales;
Corynebacteriales	0.000297	0.001053	k__Bacteria;p__Actinobacteriota;c__Actinobacteria;o__Corynebacteriales;
Christensenellales	0.000373	0.000993	k__Bacteria;p__Firmicutes;c__Clostridia;o__Christensenellales;
Caulobacterales	5.7e-05	0.000551	k__Bacteria;p__Proteobacteria;c__Alphaproteobacteria;o__Caulobacterales;
Xanthomonadales	0.000325	0.00104	k__Bacteria;p__Proteobacteria;c__Gammaproteobacteria;o__Xanthomonadales;
Bacillales	0.000672	0.001452	k__Bacteria;p__Firmicutes;c__Bacilli;o__Bacillales;
Propionibacteriales	0.000738	0.00041	k__Bacteria;p__Actinobacteriota;c__Actinobacteria;o__Propionibacteriales;
Cytophagales	1.9e-05	0.00031	k__Bacteria;p__Bacteroidota;c__Bacteroidia;o__Cytophagales;
Rhizobiales	0.000478	0.000516	k__Bacteria;p__Proteobacteria;c__Alphaproteobacteria;o__Rhizobiales;
Sphingomonadales	0.000159	0.000386	k__Bacteria;p__Proteobacteria;c__Alphaproteobacteria;o__Sphingomonadales;
Acetobacterales	1.7e-05	0.000221	k__Bacteria;p__Proteobacteria;c__Alphaproteobacteria;o__Acetobacterales;
Myxococcales	0.000175	2e-06	k__Bacteria;p__Myxococcota;c__Myxococcia;o__Myxococcales;
Vicinamibacterales	5.2e-05	0.000143	k__Bacteria;p__Acidobacteriota;c__Vicinamibacteria;o__Vicinamibacterales;
Rhodospirillales	3.5e-05	0.00038	k__Bacteria;p__Proteobacteria;c__Alphaproteobacteria;o__Rhodospirillales;
Clostridia_vadinBB60_group	2.3e-05	0.000151	k__Bacteria;p__Firmicutes;c__Clostridia;o__Clostridia_vadinBB60_group;
Flavobacteriales	0.000449	8.9e-05	k__Bacteria;p__Bacteroidota;c__Bacteroidia;o__Flavobacteriales;
Solirubrobacterales	2.3e-05	0.00014	k__Bacteria;p__Actinobacteriota;c__Thermoleophilia;o__Solirubrobacterales;
Rhodobacterales	0.000269	5.6e-05	k__Bacteria;p__Proteobacteria;c__Alphaproteobacteria;o__Rhodobacterales;
Frankiales	0.000162	4.6e-05	k__Bacteria;p__Actinobacteriota;c__Actinobacteria;o__Frankiales;
Chloroplast	0.000125	0.000267	k__Bacteria;p__Cyanobacteria;c__Cyanobacteriia;o__Chloroplast;
Eubacteriales	0.00015	2.7e-05	k__Bacteria;p__Firmicutes;c__Clostridia;o__Eubacteriales;
Oscillospirales_	0.000343	0.000299	k__Bacteria;p__Firmicutes;c__unidentified_Firmicutes;o__Oscillospirales;
Paenibacillales	8.4e-05	5e-06	k__Bacteria;p__Firmicutes;c__Bacilli;o__Paenibacillales;
Babeliales	0	6.2e-05	k__Bacteria;p__Dependentiae;c__Babeliae;o__Babeliales;
Sphingobacteriales	9.1e-05	5e-06	k__Bacteria;p__Bacteroidota;c__Bacteroidia;o__Sphingobacteriales;
Thermomicrobiales	6.9e-05	3.4e-05	k__Bacteria;p__Chloroflexi;c__Chloroflexia;o__Thermomicrobiales;
45985	0	4.7e-05	k__Bacteria;p__Acidobacteriota;c__Blastocatellia;o__11-24;
Cyanobacteriales	0	5.9e-05	k__Bacteria;p__Cyanobacteria;c__Cyanobacteriia;o__Cyanobacteriales;
Microtrichales	5.8e-05	5.8e-05	k__Bacteria;p__Actinobacteriota;c__Acidimicrobiia;o__Microtrichales;
Monoglobales	4.2e-05	0.000109	k__Bacteria;p__Firmicutes;c__Clostridia;o__Monoglobales;
IMCC26256	4.1e-05	0	k__Bacteria;p__Actinobacteriota;c__Acidimicrobiia;o__IMCC26256;
Fimbriimonadales	3.7e-05	0	k__Bacteria;p__Armatimonadota;c__Fimbriimonadia;o__Fimbriimonadales;
Competibacterales	3.3e-05	0	k__Bacteria;p__Proteobacteria;c__Gammaproteobacteria;o__Competibacterales;
Clostridia_UCG-014	3.6e-05	8.4e-05	k__Bacteria;p__Firmicutes;c__Clostridia;o__Clostridia_UCG-014;
Caldisericales	2.9e-05	0	k__Bacteria;p__Caldisericota;c__Caldisericia;o__Caldisericales;
Petrotogales	0	2.8e-05	k__Bacteria;p__Thermotogota;c__Thermotogae;o__Petrotogales;
Thermoactinomycetales	0	2.9e-05	k__Bacteria;p__Firmicutes;c__Bacilli;o__Thermoactinomycetales;
Chloroflexales	0	2.6e-05	k__Bacteria;p__Chloroflexi;c__Chloroflexia;o__Chloroflexales;
unidentified_Gammaproteobacteria	2.5e-05	0	k__Bacteria;p__Proteobacteria;c__Gammaproteobacteria;o__unidentified_Gammaproteobacteria;
Thermoanaerobaculales	2.3e-05	1.2e-05	k__Bacteria;p__Acidobacteriota;c__Thermoanaerobaculia;o__Thermoanaerobaculales;
ADurb.Bin180	2.1e-05	0	k__Bacteria;p__Chloroflexi;c__Anaerolineae;o__ADurb.Bin180;
RBG-13-54-9	2.1e-05	0	k__Bacteria;p__Chloroflexi;c__Anaerolineae;o__RBG-13-54-9;
Nitrosotaleales	2.6e-05	2e-06	k__Archaea;p__Crenarchaeota;c__Nitrososphaeria;o__Nitrosotaleales;
Acidobacteriales	3.6e-05	1.6e-05	k__Bacteria;p__Acidobacteriota;c__Acidobacteriae;o__Acidobacteriales;
Gaiellales	3.2e-05	2e-06	k__Bacteria;p__Actinobacteriota;c__Thermoleophilia;o__Gaiellales;
Exiguobacterales	4e-06	2.5e-05	k__Bacteria;p__Firmicutes;c__Bacilli;o__Exiguobacterales;
Saccharimonadales	7e-06	2.1e-05	k__Bacteria;p__Patescibacteria;c__Saccharimonadia;o__Saccharimonadales;
Caldilineales	1.7e-05	0	k__Bacteria;p__Chloroflexi;c__Anaerolineae;o__Caldilineales;
Chitinophagales	1.1e-05	2.6e-05	k__Bacteria;p__Bacteroidota;c__Bacteroidia;o__Chitinophagales;
Gemmatimonadales	1.7e-05	1.2e-05	k__Bacteria;p__Gemmatimonadota;c__Gemmatimonadetes;o__Gemmatimonadales;
SBR1031	1.6e-05	8e-06	k__Bacteria;p__Chloroflexi;c__Anaerolineae;o__SBR1031;
Methanofastidiosales	1.6e-05	0	k__Archaea;p__Euryarchaeota;c__Thermococci;o__Methanofastidiosales;
Syntrophales	1.5e-05	8e-06	k__Bacteria;p__Desulfobacterota;c__Syntrophia;o__Syntrophales;
Ignavibacteriales	1.5e-05	0	k__Bacteria;p__Bacteroidota;c__Ignavibacteria;o__Ignavibacteriales;
SJA-28	1.1e-05	1.3e-05	k__Bacteria;p__Bacteroidota;c__Ignavibacteria;o__SJA-28;
Subgroup_2	2.1e-05	6e-06	k__Bacteria;p__Acidobacteriota;c__Acidobacteriae;o__Subgroup_2;
Streptomycetales	1.6e-05	3.1e-05	k__Bacteria;p__Actinobacteriota;c__Actinobacteria;o__Streptomycetales;
Acholeplasmatales	1.2e-05	0	k__Bacteria;p__Firmicutes;c__Bacilli;o__Acholeplasmatales;
Ardenticatenales	0	1.2e-05	k__Bacteria;p__Chloroflexi;c__Anaerolineae;o__Ardenticatenales;
Pseudonocardiales	7e-06	2.6e-05	k__Bacteria;p__Actinobacteriota;c__Actinobacteria;o__Pseudonocardiales;
Nitrospirales	1.8e-05	2e-06	k__Bacteria;p__Nitrospirota;c__Nitrospiria;o__Nitrospirales;
Marine_Benthic_Group_D_and_DHVEG-1	1.2e-05	0	k__Archaea;p__Thermoplasmatota;c__Thermoplasmata;o__Marine_Benthic_Group_D_and_DHVEG-1;
Lachnospirales_	1.1e-05	0	k__Bacteria;p__Firmicutes;c__unidentified_Firmicutes;o__Lachnospirales;
Bryobacterales	1.7e-05	6e-06	k__Bacteria;p__Acidobacteriota;c__Acidobacteriae;o__Bryobacterales;
Chromatiales	1e-06	1e-05	k__Bacteria;p__Proteobacteria;c__Gammaproteobacteria;o__Chromatiales;
Mycoplasmatales	1.5e-05	5e-06	k__Bacteria;p__Firmicutes;c__Bacilli;o__Mycoplasmatales;
Chthoniobacterales	0	1.7e-05	k__Bacteria;p__Verrucomicrobiota;c__Verrucomicrobiae;o__Chthoniobacterales;
Streptosporangiales	0	1.6e-05	k__Bacteria;p__Actinobacteriota;c__Actinobacteria;o__Streptosporangiales;
Calditrichales	1e-05	0	k__Bacteria;p__Calditrichota;c__Calditrichia;o__Calditrichales;
Pedosphaerales	2e-06	1e-05	k__Bacteria;p__Verrucomicrobiota;c__Verrucomicrobiae;o__Pedosphaerales;
Anaerolineales	0	7e-06	k__Bacteria;p__Chloroflexi;c__Anaerolineae;o__Anaerolineales;
EPR3968-O8a-Bc78	0	7e-06	k__Bacteria;p__Proteobacteria;c__Gammaproteobacteria;o__EPR3968-O8a-Bc78;
RF39	8e-06	1.5e-05	k__Bacteria;p__Firmicutes;c__Bacilli;o__RF39;
Elusimicrobiales	0	7e-06	k__Bacteria;p__Elusimicrobiota;c__Elusimicrobia;o__Elusimicrobiales;
Chthonomonadales	0	7e-06	k__Bacteria;p__Armatimonadota;c__Chthonomonadetes;o__Chthonomonadales;
Solibacterales	2e-06	7e-06	k__Bacteria;p__Acidobacteriota;c__Acidobacteriae;o__Solibacterales;
Halobacterales	7e-06	0	k__Archaea;p__Halobacterota;c__Halobacteria;o__Halobacterales;
Synechococcales	7e-06	0	k__Bacteria;p__Cyanobacteria;c__Cyanobacteriia;o__Synechococcales;
Victivallales	1e-06	9e-06	k__Bacteria;p__Verrucomicrobiota;c__Lentisphaeria;o__Victivallales;
Diplorickettsiales	4e-06	7e-06	k__Bacteria;p__Proteobacteria;c__Gammaproteobacteria;o__Diplorickettsiales;
Steroidobacterales	8e-06	0	k__Bacteria;p__Proteobacteria;c__Gammaproteobacteria;o__Steroidobacterales;
S085	4e-06	5e-06	k__Bacteria;p__Chloroflexi;c__Dehalococcoidia;o__S085;
Ktedonobacterales	0	8e-06	k__Bacteria;p__Chloroflexi;c__Ktedonobacteria;o__Ktedonobacterales;
C0119	5e-06	0	k__Bacteria;p__Chloroflexi;c__Ktedonobacteria;o__C0119;
Methylomirabilales	0	4e-06	k__Bacteria;p__Methylomirabilota;c__Methylomirabilia;o__Methylomirabilales;
Methanomicrobiales	4e-06	2e-06	k__Archaea;p__Halobacterota;c__Methanomicrobia;o__Methanomicrobiales;
Woesearchaeales	2e-06	5e-06	k__Archaea;p__Nanoarchaeota;c__Nanoarchaeia;o__Woesearchaeales;
Azospirillales	0	5e-06	k__Bacteria;p__Proteobacteria;c__Alphaproteobacteria;o__Azospirillales;
CCM11a	0	4e-06	k__Bacteria;p__Planctomycetota;c__Phycisphaerae;o__CCM11a;
Thermicanales	3e-06	4e-06	k__Bacteria;p__Firmicutes;c__Bacilli;o__Thermicanales;
Micromonosporales	0	4e-06	k__Bacteria;p__Actinobacteriota;c__Actinobacteria;o__Micromonosporales;
Phycisphaerales	6e-06	2e-06	k__Bacteria;p__Planctomycetota;c__Phycisphaerae;o__Phycisphaerales;
Subgroup_15	4e-06	0	k__Bacteria;p__Acidobacteriota;c__Acidobacteriae;o__Subgroup_15;
Micropepsales	0	7e-06	k__Bacteria;p__Proteobacteria;c__Alphaproteobacteria;o__Micropepsales;
unidentified_WPS-2	0	3e-06	k__Bacteria;p__WPS-2;c__unidentified_WPS-2;o__unidentified_WPS-2;
Opitutales	6e-06	0	k__Bacteria;p__Verrucomicrobiota;c__Verrucomicrobiae;o__Opitutales;
PeM15	0	3e-06	k__Bacteria;p__Actinobacteriota;c__Actinobacteria;o__PeM15;
Alicyclobacillales	0	3e-06	k__Bacteria;p__Firmicutes;c__Bacilli;o__Alicyclobacillales;
Gastranaerophilales	0	3e-06	k__Bacteria;p__Cyanobacteria;c__Vampirivibrionia;o__Gastranaerophilales;
0319-6G20	0	3e-06	k__Bacteria;p__Bdellovibrionota;c__Oligoflexia;o__0319-6G20;
Defluviicoccales	4e-06	0	k__Bacteria;p__Proteobacteria;c__Alphaproteobacteria;o__Defluviicoccales;
Aminicenantales	0	3e-06	k__Bacteria;p__Acidobacteriota;c__Aminicenantia;o__Aminicenantales;
Subgroup_7	4e-06	0	k__Bacteria;p__Acidobacteriota;c__Holophagae;o__Subgroup_7;
Catenulisporales	0	2e-06	k__Bacteria;p__Actinobacteriota;c__Actinobacteria;o__Catenulisporales;
MidBa8	0	2e-06	k__Bacteria;p__Myxococcota;c__Polyangia;o__MidBa8;
unidentified_Alphaproteobacteria	0	2e-06	k__Bacteria;p__Proteobacteria;c__Alphaproteobacteria;o__unidentified_Alphaproteobacteria;
Acidiferrobacterales	0	2e-06	k__Bacteria;p__Proteobacteria;c__Gammaproteobacteria;o__Acidiferrobacterales;
Pyrinomonadales	3e-06	0	k__Bacteria;p__Acidobacteriota;c__Blastocatellia;o__Pyrinomonadales;
45677	0	2e-06	k__Bacteria;p__Chloroflexi;c__Anaerolineae;o__1-20;
Aenigmarchaeales	0	2e-06	k__Archaea;p__Aenigmarchaeota;c__Aenigmarchaeia;o__Aenigmarchaeales;
Limnochordales	0	3e-06	k__Bacteria;p__Firmicutes;c__Limnochordia;o__Limnochordales;
unidentified_TK10	2e-06	0	k__Bacteria;p__Chloroflexi;c__TK10;o__unidentified_TK10;
mle1-27	0	2e-06	k__Bacteria;p__Myxococcota;c__Polyangia;o__mle1-27;
Longimicrobiales	0	2e-06	k__Bacteria;p__Gemmatimonadota;c__Longimicrobia;o__Longimicrobiales;
Bacteriovoracales	0	2e-06	k__Bacteria;p__Bdellovibrionota;c__Bdellovibrionia;o__Bacteriovoracales;
Deinococcales	0	2e-06	k__Bacteria;p__Deinococcota;c__Deinococci;o__Deinococcales;
Nitrososphaerales	0	2e-06	k__Archaea;p__Crenarchaeota;c__Nitrososphaeria;o__Nitrososphaerales;
Sumerlaeales	0	2e-06	k__Bacteria;p__Sumerlaeota;c__Sumerlaeia;o__Sumerlaeales;
Kiloniellales	0	2e-06	k__Bacteria;p__Proteobacteria;c__Alphaproteobacteria;o__Kiloniellales;
Gemmatales	2e-06	0	k__Bacteria;p__Planctomycetota;c__Planctomycetes;o__Gemmatales;
Halothiobacillales	0	2e-06	k__Bacteria;p__Proteobacteria;c__Gammaproteobacteria;o__Halothiobacillales;
Ectothiorhodospirales	0	2e-06	k__Bacteria;p__Proteobacteria;c__Gammaproteobacteria;o__Ectothiorhodospirales;
Kineosporiales	2e-06	0	k__Bacteria;p__Actinobacteriota;c__Actinobacteria;o__Kineosporiales;
Endomicrobiales	0	2e-06	k__Bacteria;p__Elusimicrobiota;c__Endomicrobia;o__Endomicrobiales;
Haliangiales	4e-06	0	k__Bacteria;p__Myxococcota;c__Polyangia;o__Haliangiales;
Desulfitobacteriales	2e-06	0	k__Bacteria;p__Firmicutes;c__Desulfitobacteriia;o__Desulfitobacteriales;
DTU014	0	2e-06	k__Bacteria;p__Firmicutes;c__unidentified_Firmicutes;o__DTU014;
Rokubacteriales	0	2e-06	k__Bacteria;p__Methylomirabilota;c__Methylomirabilia;o__Rokubacteriales;
Elsterales	3e-06	1e-06	k__Bacteria;p__Proteobacteria;c__Alphaproteobacteria;o__Elsterales;
Methanomassiliicoccales	0	1e-06	k__Archaea;p__Thermoplasmatota;c__Thermoplasmata;o__Methanomassiliicoccales;
Candidatus_Magasanikbacteria	0	1e-06	k__Bacteria;p__Patescibacteria;c__ABY1;o__Candidatus_Magasanikbacteria;
Caldicellulosiruptorales	1e-06	0	k__Bacteria;p__Firmicutes;c__Thermoanaerobacteria;o__Caldicellulosiruptorales;
Polyangiales	1e-06	0	k__Bacteria;p__Myxococcota;c__Polyangia;o__Polyangiales;
Methanosarciniales	1e-06	0	k__Archaea;p__Halobacterota;c__Methanosarcinia;o__Methanosarciniales;
Rubrobacterales	1e-06	0	k__Bacteria;p__Actinobacteriota;c__Rubrobacteria;o__Rubrobacterales;
Dongiales	0	0	k__Bacteria;p__Proteobacteria;c__Alphaproteobacteria;o__Dongiales;
Others	0.125736	0.165109	Others

## Sheet: Family
Table S3-4 Microbiota at Family level
Taxonomy	LN_Neg	LN_Pos	Tax_detail
Listeriaceae	0.105443	0.06375	k__Bacteria;p__Firmicutes;c__Bacilli;o__Lactobacillales;f__Listeriaceae;
Enterobacteriaceae	0.064087	0.093072	k__Bacteria;p__Proteobacteria;c__Gammaproteobacteria;o__Enterobacterales;f__Enterobacteriaceae;
Fusobacteriaceae	0.164758	0.096021	k__Bacteria;p__Fusobacteriota;c__Fusobacteriia;o__Fusobacteriales;f__Fusobacteriaceae;
Porphyromonadaceae	0.036129	0.011018	k__Bacteria;p__Bacteroidota;c__Bacteroidia;o__Bacteroidales;f__Porphyromonadaceae;
Bacteroidaceae	0.121576	0.121682	k__Bacteria;p__Bacteroidota;c__Bacteroidia;o__Bacteroidales;f__Bacteroidaceae;
Prevotellaceae	0.036577	0.042268	k__Bacteria;p__Bacteroidota;c__Bacteroidia;o__Bacteroidales;f__Prevotellaceae;
Pseudomonadaceae	0.017636	0.025038	k__Bacteria;p__Proteobacteria;c__Gammaproteobacteria;o__Pseudomonadales;f__Pseudomonadaceae;
Lachnospiraceae	0.090026	0.083698	k__Bacteria;p__Firmicutes;c__Clostridia;o__Lachnospirales;f__Lachnospiraceae;
Campylobacteraceae	0.015555	0.002065	k__Bacteria;p__Campylobacterota;c__Campylobacteria;o__Campylobacterales;f__Campylobacteraceae;
Akkermansiaceae	0.012553	0.008128	k__Bacteria;p__Verrucomicrobiota;c__Verrucomicrobiae;o__Verrucomicrobiales;f__Akkermansiaceae;
Burkholderiaceae	0.014931	0.028491	k__Bacteria;p__Proteobacteria;c__Gammaproteobacteria;o__Burkholderiales;f__Burkholderiaceae;
Streptococcaceae	0.026959	0.025823	k__Bacteria;p__Firmicutes;c__Bacilli;o__Lactobacillales;f__Streptococcaceae;
Coriobacteriaceae	0.000864	0.006414	k__Bacteria;p__Actinobacteriota;c__Coriobacteriia;o__Coriobacteriales;f__Coriobacteriaceae;
Moraxellaceae	0.002617	0.008131	k__Bacteria;p__Proteobacteria;c__Gammaproteobacteria;o__Pseudomonadales;f__Moraxellaceae;
Family_XI	0.014144	0.022003	k__Bacteria;p__Firmicutes;c__Clostridia;o__Peptostreptococcales-Tissierellales;f__Family_XI;
Gemellaceae	0.009743	0.012633	k__Bacteria;p__Firmicutes;c__Bacilli;o__Staphylococcales;f__Gemellaceae;
Staphylococcaceae	0.00656	0.001847	k__Bacteria;p__Firmicutes;c__Bacilli;o__Staphylococcales;f__Staphylococcaceae;
Ruminococcaceae	0.017199	0.028078	k__Bacteria;p__Firmicutes;c__Clostridia;o__Oscillospirales;f__Ruminococcaceae;
Carnobacteriaceae	0.000197	0.006161	k__Bacteria;p__Firmicutes;c__Bacilli;o__Lactobacillales;f__Carnobacteriaceae;
Erysipelotrichaceae	0.009824	0.006687	k__Bacteria;p__Firmicutes;c__Bacilli;o__Erysipelotrichales;f__Erysipelotrichaceae;
Peptostreptococcaceae	0.019558	0.016803	k__Bacteria;p__Firmicutes;c__Clostridia;o__Peptostreptococcales-Tissierellales;f__Peptostreptococcaceae;
Bifidobacteriaceae	0.00201	0.006869	k__Bacteria;p__Actinobacteriota;c__Actinobacteria;o__Bifidobacteriales;f__Bifidobacteriaceae;
Pseudoalteromonadaceae	0.008304	0.008254	k__Bacteria;p__Proteobacteria;c__Gammaproteobacteria;o__Enterobacterales;f__Pseudoalteromonadaceae;
Oscillospiraceae	0.006284	0.007263	k__Bacteria;p__Firmicutes;c__Clostridia;o__Oscillospirales;f__Oscillospiraceae;
Peptococcaceae	0.001924	0.002914	k__Bacteria;p__Firmicutes;c__Clostridia;o__Peptococcales;f__Peptococcaceae;
Vibrionaceae	0.008881	0.008379	k__Bacteria;p__Proteobacteria;c__Gammaproteobacteria;o__Enterobacterales;f__Vibrionaceae;
Spirochaetaceae	0.00331	0.00143	k__Bacteria;p__Spirochaetota;c__Spirochaetia;o__Spirochaetales;f__Spirochaetaceae;
Muribaculaceae	0.000596	0.003555	k__Bacteria;p__Bacteroidota;c__Bacteroidia;o__Bacteroidales;f__Muribaculaceae;
Rhodocyclaceae	0.001711	0.002661	k__Bacteria;p__Proteobacteria;c__Gammaproteobacteria;o__Burkholderiales;f__Rhodocyclaceae;
Actinomycetaceae	0.002635	0.001876	k__Bacteria;p__Actinobacteriota;c__Actinobacteria;o__Actinomycetales;f__Actinomycetaceae;
Enterococcaceae	0.003133	0.001797	k__Bacteria;p__Firmicutes;c__Bacilli;o__Lactobacillales;f__Enterococcaceae;
Sutterellaceae	0.001699	0.004735	k__Bacteria;p__Proteobacteria;c__Gammaproteobacteria;o__Burkholderiales;f__Sutterellaceae;
Leptotrichiaceae	0.00125	0.003904	k__Bacteria;p__Fusobacteriota;c__Fusobacteriia;o__Fusobacteriales;f__Leptotrichiaceae;
Aeromonadaceae	0.003218	0.00331	k__Bacteria;p__Proteobacteria;c__Gammaproteobacteria;o__Enterobacterales;f__Aeromonadaceae;
Alcaligenaceae	0.000282	0.001269	k__Bacteria;p__Proteobacteria;c__Gammaproteobacteria;o__Burkholderiales;f__Alcaligenaceae;
Erysipelatoclostridiaceae	0.005878	0.004897	k__Bacteria;p__Firmicutes;c__Bacilli;o__Erysipelotrichales;f__Erysipelatoclostridiaceae;
Pasteurellaceae	0.003428	0.004516	k__Bacteria;p__Proteobacteria;c__Gammaproteobacteria;o__Enterobacterales;f__Pasteurellaceae;
Selenomonadaceae	0.002289	0.001772	k__Bacteria;p__Firmicutes;c__Negativicutes;o__Veillonellales-Selenomonadales;f__Selenomonadaceae;
Synergistaceae	0.000371	0.00111	k__Bacteria;p__Synergistota;c__Synergistia;o__Synergistales;f__Synergistaceae;
Veillonellaceae	0.002094	0.003613	k__Bacteria;p__Firmicutes;c__Negativicutes;o__Veillonellales-Selenomonadales;f__Veillonellaceae;
Methanobacteriaceae	0.000323	0.00106	k__Archaea;p__Euryarchaeota;c__Methanobacteria;o__Methanobacteriales;f__Methanobacteriaceae;
Mitochondria	0.002511	0.005628	k__Bacteria;p__Proteobacteria;c__Alphaproteobacteria;o__Rickettsiales;f__Mitochondria;
Yersiniaceae	0.001197	0.000114	k__Bacteria;p__Proteobacteria;c__Gammaproteobacteria;o__Enterobacterales;f__Yersiniaceae;
Desulfovibrionaceae	0.000659	0.00247	k__Bacteria;p__Desulfobacterota;c__Desulfovibrionia;o__Desulfovibrionales;f__Desulfovibrionaceae;
Clostridiaceae	0.00112	0.00267	k__Bacteria;p__Firmicutes;c__Clostridia;o__Clostridiales;f__Clostridiaceae;
Tannerellaceae	0.00179	0.003499	k__Bacteria;p__Bacteroidota;c__Bacteroidia;o__Bacteroidales;f__Tannerellaceae;
Acidaminococcaceae	0.001015	0.001113	k__Bacteria;p__Firmicutes;c__Negativicutes;o__Acidaminococcales;f__Acidaminococcaceae;
[Eubacterium]_coprostanoligenes_group	0.00091	0.002302	k__Bacteria;p__Firmicutes;c__Clostridia;o__Oscillospirales;f__[Eubacterium]_coprostanoligenes_group;
Microbacteriaceae	0.001235	0.000636	k__Bacteria;p__Actinobacteriota;c__Actinobacteria;o__Micrococcales;f__Microbacteriaceae;
Corynebacteriaceae	0.000241	0.001033	k__Bacteria;p__Actinobacteriota;c__Actinobacteria;o__Corynebacteriales;f__Corynebacteriaceae;
Anaerovoracaceae	0.001146	0.002071	k__Bacteria;p__Firmicutes;c__Clostridia;o__Peptostreptococcales-Tissierellales;f__Anaerovoracaceae;
Marinifilaceae	0.00046	0.001473	k__Bacteria;p__Bacteroidota;c__Bacteroidia;o__Bacteroidales;f__Marinifilaceae;
Rikenellaceae	0.001109	0.002556	k__Bacteria;p__Bacteroidota;c__Bacteroidia;o__Bacteroidales;f__Rikenellaceae;
Christensenellaceae	0.000373	0.000993	k__Bacteria;p__Firmicutes;c__Clostridia;o__Christensenellales;f__Christensenellaceae;
Caulobacteraceae	5.7e-05	0.00054	k__Bacteria;p__Proteobacteria;c__Alphaproteobacteria;o__Caulobacterales;f__Caulobacteraceae;
Morganellaceae	0.000377	0.001292	k__Bacteria;p__Proteobacteria;c__Gammaproteobacteria;o__Enterobacterales;f__Morganellaceae;
Xanthomonadaceae	0.000323	0.00102	k__Bacteria;p__Proteobacteria;c__Gammaproteobacteria;o__Xanthomonadales;f__Xanthomonadaceae;
Shewanellaceae	0.001134	0.000989	k__Bacteria;p__Proteobacteria;c__Gammaproteobacteria;o__Enterobacterales;f__Shewanellaceae;
Eggerthellaceae	0.001475	0.001196	k__Bacteria;p__Actinobacteriota;c__Coriobacteriia;o__Coriobacteriales;f__Eggerthellaceae;
Comamonadaceae	0.000535	0.000962	k__Bacteria;p__Proteobacteria;c__Gammaproteobacteria;o__Burkholderiales;f__Comamonadaceae;
Bacillaceae	0.000632	0.001267	k__Bacteria;p__Firmicutes;c__Bacilli;o__Bacillales;f__Bacillaceae;
Cytophagaceae	0	0.000261	k__Bacteria;p__Bacteroidota;c__Bacteroidia;o__Cytophagales;f__Cytophagaceae;
Propionibacteriaceae	0.000691	0.000406	k__Bacteria;p__Actinobacteriota;c__Actinobacteria;o__Propionibacteriales;f__Propionibacteriaceae;
Beijerinckiaceae	2.2e-05	0.000266	k__Bacteria;p__Proteobacteria;c__Alphaproteobacteria;o__Rhizobiales;f__Beijerinckiaceae;
Sphingomonadaceae	0.000159	0.000386	k__Bacteria;p__Proteobacteria;c__Alphaproteobacteria;o__Sphingomonadales;f__Sphingomonadaceae;
Marinomonadaceae	0.000436	0.000383	k__Bacteria;p__Proteobacteria;c__Gammaproteobacteria;o__Pseudomonadales;f__Marinomonadaceae;
Acetobacteraceae	1.7e-05	0.000221	k__Bacteria;p__Proteobacteria;c__Alphaproteobacteria;o__Acetobacterales;f__Acetobacteraceae;
Planococcaceae	3.5e-05	0.000184	k__Bacteria;p__Firmicutes;c__Bacilli;o__Bacillales;f__Planococcaceae;
Anaeromyxobacteraceae	0.000175	2e-06	k__Bacteria;p__Myxococcota;c__Myxococcia;o__Myxococcales;f__Anaeromyxobacteraceae;
Barnesiellaceae	0.000424	0.000221	k__Bacteria;p__Bacteroidota;c__Bacteroidia;o__Bacteroidales;f__Barnesiellaceae;
Lactobacillaceae	0.000491	0.000395	k__Bacteria;p__Firmicutes;c__Bacilli;o__Lactobacillales;f__Lactobacillaceae;
Vicinamibacteraceae	0	0.000137	k__Bacteria;p__Acidobacteriota;c__Vicinamibacteria;o__Vicinamibacterales;f__Vicinamibacteraceae;
Rhizobiaceae	0.000297	0.000162	k__Bacteria;p__Proteobacteria;c__Alphaproteobacteria;o__Rhizobiales;f__Rhizobiaceae;
Butyricicoccaceae	0.000321	0.000613	k__Bacteria;p__Firmicutes;c__Clostridia;o__Oscillospirales;f__Butyricicoccaceae;
Flavobacteriaceae	0.000308	2.6e-05	k__Bacteria;p__Bacteroidota;c__Bacteroidia;o__Flavobacteriales;f__Flavobacteriaceae;
Solirubrobacteraceae	0	0.000125	k__Bacteria;p__Actinobacteriota;c__Thermoleophilia;o__Solirubrobacterales;f__Solirubrobacteraceae;
Rhodobacteraceae	0.000269	5.6e-05	k__Bacteria;p__Proteobacteria;c__Alphaproteobacteria;o__Rhodobacterales;f__Rhodobacteraceae;
Geodermatophilaceae	0.000115	1.5e-05	k__Bacteria;p__Actinobacteriota;c__Actinobacteria;o__Frankiales;f__Geodermatophilaceae;
unidentified_Chloroplast	9.4e-05	0.000267	k__Bacteria;p__Cyanobacteria;c__Cyanobacteriia;o__Chloroplast;f__unidentified_Chloroplast;
Eubacteriaceae	0.000148	2.6e-05	k__Bacteria;p__Firmicutes;c__Clostridia;o__Eubacteriales;f__Eubacteriaceae;
Ruminococcaceae_	0.000343	0.000299	k__Bacteria;p__Firmicutes;c__unidentified_Firmicutes;o__Oscillospirales;f__Ruminococcaceae;
Micrococcaceae	0.000244	0.000196	k__Bacteria;p__Actinobacteriota;c__Actinobacteria;o__Micrococcales;f__Micrococcaceae;
Dermatophilaceae	9.5e-05	4e-05	k__Bacteria;p__Actinobacteriota;c__Actinobacteria;o__Micrococcales;f__Dermatophilaceae;
Neisseriaceae	0.00021	0.00027	k__Bacteria;p__Proteobacteria;c__Gammaproteobacteria;o__Burkholderiales;f__Neisseriaceae;
Atopobiaceae	2e-05	0.000189	k__Bacteria;p__Actinobacteriota;c__Coriobacteriia;o__Coriobacteriales;f__Atopobiaceae;
UCG-010	8.1e-05	3e-05	k__Bacteria;p__Firmicutes;c__Clostridia;o__Oscillospirales;f__UCG-010;
Defluviitaleaceae	0.000187	4.7e-05	k__Bacteria;p__Firmicutes;c__Clostridia;o__Lachnospirales;f__Defluviitaleaceae;
Paenibacillaceae	8.4e-05	5e-06	k__Bacteria;p__Firmicutes;c__Bacilli;o__Paenibacillales;f__Paenibacillaceae;
Idiomarinaceae	0.000216	0.000239	k__Bacteria;p__Proteobacteria;c__Gammaproteobacteria;o__Enterobacterales;f__Idiomarinaceae;
Sphingobacteriaceae	6.8e-05	4e-06	k__Bacteria;p__Bacteroidota;c__Bacteroidia;o__Sphingobacteriales;f__Sphingobacteriaceae;
Vermiphilaceae	0	6.2e-05	k__Bacteria;p__Dependentiae;c__Babeliae;o__Babeliales;f__Vermiphilaceae;
SB-5	5.3e-05	1.7e-05	k__Bacteria;p__Bacteroidota;c__Bacteroidia;o__Bacteroidales;f__SB-5;
JG30-KF-CM45	6.9e-05	3.4e-05	k__Bacteria;p__Chloroflexi;c__Chloroflexia;o__Thermomicrobiales;f__JG30-KF-CM45;
Hymenobacteraceae	1.1e-05	4.9e-05	k__Bacteria;p__Bacteroidota;c__Bacteroidia;o__Cytophagales;f__Hymenobacteraceae;
Chroococcidiopsaceae	0	4.7e-05	k__Bacteria;p__Cyanobacteria;c__Cyanobacteriia;o__Cyanobacteriales;f__Chroococcidiopsaceae;
Halomonadaceae	3.1e-05	0.000101	k__Bacteria;p__Proteobacteria;c__Gammaproteobacteria;o__Pseudomonadales;f__Halomonadaceae;
Intrasporangiaceae	5.1e-05	6e-06	k__Bacteria;p__Actinobacteriota;c__Actinobacteria;o__Micrococcales;f__Intrasporangiaceae;
Weeksellaceae	0.000133	6.3e-05	k__Bacteria;p__Bacteroidota;c__Bacteroidia;o__Flavobacteriales;f__Weeksellaceae;
Colwelliaceae	4.1e-05	0	k__Bacteria;p__Proteobacteria;c__Gammaproteobacteria;o__Enterobacterales;f__Colwelliaceae;
Hafniaceae	0	3.6e-05	k__Bacteria;p__Proteobacteria;c__Gammaproteobacteria;o__Enterobacterales;f__Hafniaceae;
Monoglobaceae	4.2e-05	0.000109	k__Bacteria;p__Firmicutes;c__Clostridia;o__Monoglobales;f__Monoglobaceae;
Iamiaceae	0	3.6e-05	k__Bacteria;p__Actinobacteriota;c__Acidimicrobiia;o__Microtrichales;f__Iamiaceae;
Fimbriimonadaceae	3.7e-05	0	k__Bacteria;p__Armatimonadota;c__Fimbriimonadia;o__Fimbriimonadales;f__Fimbriimonadaceae;
Competibacteraceae	3.3e-05	0	k__Bacteria;p__Proteobacteria;c__Gammaproteobacteria;o__Competibacterales;f__Competibacteraceae;
unidentified_Rhodospirillales	8e-06	3e-05	k__Bacteria;p__Proteobacteria;c__Alphaproteobacteria;o__Rhodospirillales;f__unidentified_Rhodospirillales;
Xanthobacteraceae	0.000103	4.5e-05	k__Bacteria;p__Proteobacteria;c__Alphaproteobacteria;o__Rhizobiales;f__Xanthobacteraceae;
Mycobacteriaceae	3.9e-05	2e-06	k__Bacteria;p__Actinobacteriota;c__Actinobacteria;o__Corynebacteriales;f__Mycobacteriaceae;
WCHB1-02	2.9e-05	0	k__Bacteria;p__Caldisericota;c__Caldisericia;o__Caldisericales;f__WCHB1-02;
Petrotogaceae	0	2.8e-05	k__Bacteria;p__Thermotogota;c__Thermotogae;o__Petrotogales;f__Petrotogaceae;
Alteromonadaceae	1e-05	3e-05	k__Bacteria;p__Proteobacteria;c__Gammaproteobacteria;o__Enterobacterales;f__Alteromonadaceae;
Oxalobacteraceae	6.4e-05	3.5e-05	k__Bacteria;p__Proteobacteria;c__Gammaproteobacteria;o__Burkholderiales;f__Oxalobacteraceae;
Nocardioidaceae	4.7e-05	4e-06	k__Bacteria;p__Actinobacteriota;c__Actinobacteria;o__Propionibacteriales;f__Nocardioidaceae;
Thermoactinomycetaceae	0	2.9e-05	k__Bacteria;p__Firmicutes;c__Bacilli;o__Thermoactinomycetales;f__Thermoactinomycetaceae;
Chloroflexaceae	0	2.4e-05	k__Bacteria;p__Chloroflexi;c__Chloroflexia;o__Chloroflexales;f__Chloroflexaceae;
unidentified_Gammaproteobacteria	2.5e-05	0	k__Bacteria;p__Proteobacteria;c__Gammaproteobacteria;o__unidentified_Gammaproteobacteria;f__unidentified_Gammaproteobacteria;
Erwiniaceae	3.3e-05	4.7e-05	k__Bacteria;p__Proteobacteria;c__Gammaproteobacteria;o__Enterobacterales;f__Erwiniaceae;
Thermoanaerobaculaceae	2.3e-05	1.2e-05	k__Bacteria;p__Acidobacteriota;c__Thermoanaerobaculia;o__Thermoanaerobaculales;f__Thermoanaerobaculaceae;
67-14	2.3e-05	1.5e-05	k__Bacteria;p__Actinobacteriota;c__Thermoleophilia;o__Solirubrobacterales;f__67-14;
Lentimicrobiaceae	2.3e-05	0	k__Bacteria;p__Bacteroidota;c__Bacteroidia;o__Sphingobacteriales;f__Lentimicrobiaceae;
Bogoriellaceae	2.2e-05	3e-06	k__Bacteria;p__Actinobacteriota;c__Actinobacteria;o__Micrococcales;f__Bogoriellaceae;
Bacteroidetes_vadinHA17	2.2e-05	4e-06	k__Bacteria;p__Bacteroidota;c__Bacteroidia;o__Bacteroidales;f__Bacteroidetes_vadinHA17;
Nitrosotaleaceae	2.6e-05	2e-06	k__Archaea;p__Crenarchaeota;c__Nitrososphaeria;o__Nitrosotaleales;f__Nitrosotaleaceae;
Acidobacteriaceae_(Subgroup_1)	2e-05	1.6e-05	k__Bacteria;p__Acidobacteriota;c__Acidobacteriae;o__Acidobacteriales;f__Acidobacteriaceae_(Subgroup_1);
Hyphomicrobiaceae	1.9e-05	1e-06	k__Bacteria;p__Proteobacteria;c__Alphaproteobacteria;o__Rhizobiales;f__Hyphomicrobiaceae;
Saccharimonadaceae	4e-06	2.1e-05	k__Bacteria;p__Patescibacteria;c__Saccharimonadia;o__Saccharimonadales;f__Saccharimonadaceae;
Aerococcaceae	2.9e-05	1.6e-05	k__Bacteria;p__Firmicutes;c__Bacilli;o__Lactobacillales;f__Aerococcaceae;
Exiguobacteraceae	4e-06	2.5e-05	k__Bacteria;p__Firmicutes;c__Bacilli;o__Exiguobacterales;f__Exiguobacteraceae;
Caldilineaceae	1.7e-05	0	k__Bacteria;p__Chloroflexi;c__Anaerolineae;o__Caldilineales;f__Caldilineaceae;
Dysgonomonadaceae	9e-06	1.7e-05	k__Bacteria;p__Bacteroidota;c__Bacteroidia;o__Bacteroidales;f__Dysgonomonadaceae;
Gemmatimonadaceae	1.7e-05	1.2e-05	k__Bacteria;p__Gemmatimonadota;c__Gemmatimonadetes;o__Gemmatimonadales;f__Gemmatimonadaceae;
Chitinophagaceae	1.1e-05	2.6e-05	k__Bacteria;p__Bacteroidota;c__Bacteroidia;o__Chitinophagales;f__Chitinophagaceae;
Methanofastidiosaceae	1.6e-05	0	k__Archaea;p__Euryarchaeota;c__Thermococci;o__Methanofastidiosales;f__Methanofastidiosaceae;
Ilumatobacteraceae	1.9e-05	1.7e-05	k__Bacteria;p__Actinobacteriota;c__Acidimicrobiia;o__Microtrichales;f__Ilumatobacteraceae;
Streptomycetaceae	1.6e-05	3.1e-05	k__Bacteria;p__Actinobacteriota;c__Actinobacteria;o__Streptomycetales;f__Streptomycetaceae;
Pseudonocardiaceae	7e-06	2.6e-05	k__Bacteria;p__Actinobacteriota;c__Actinobacteria;o__Pseudonocardiales;f__Pseudonocardiaceae;
Acholeplasmataceae	1.2e-05	0	k__Bacteria;p__Firmicutes;c__Bacilli;o__Acholeplasmatales;f__Acholeplasmataceae;
Nitrospiraceae	1.8e-05	2e-06	k__Bacteria;p__Nitrospirota;c__Nitrospiria;o__Nitrospirales;f__Nitrospiraceae;
Dietziaceae	1.5e-05	1.4e-05	k__Bacteria;p__Actinobacteriota;c__Actinobacteria;o__Corynebacteriales;f__Dietziaceae;
unidentified_Bacteroidales	0	1.2e-05	k__Bacteria;p__Bacteroidota;c__Bacteroidia;o__Bacteroidales;f__unidentified_Bacteroidales;
Lachnospiraceae_	1.1e-05	0	k__Bacteria;p__Firmicutes;c__unidentified_Firmicutes;o__Lachnospirales;f__Lachnospiraceae;
Rhodanobacteraceae	2e-06	2e-05	k__Bacteria;p__Proteobacteria;c__Gammaproteobacteria;o__Xanthomonadales;f__Rhodanobacteraceae;
Thermomonosporaceae	0	1e-05	k__Bacteria;p__Actinobacteriota;c__Actinobacteria;o__Streptosporangiales;f__Thermomonosporaceae;
Chthoniobacteraceae	0	1.7e-05	k__Bacteria;p__Verrucomicrobiota;c__Verrucomicrobiae;o__Chthoniobacterales;f__Chthoniobacteraceae;
Mycoplasmataceae	1.5e-05	5e-06	k__Bacteria;p__Firmicutes;c__Bacilli;o__Mycoplasmatales;f__Mycoplasmataceae;
Chromatiaceae	1e-06	1e-05	k__Bacteria;p__Proteobacteria;c__Gammaproteobacteria;o__Chromatiales;f__Chromatiaceae;
Labraceae	0	1e-05	k__Bacteria;p__Proteobacteria;c__Alphaproteobacteria;o__Rhizobiales;f__Labraceae;
Bryobacteraceae	1.7e-05	6e-06	k__Bacteria;p__Acidobacteriota;c__Acidobacteriae;o__Bryobacterales;f__Bryobacteraceae;
Nitrosomonadaceae	1.5e-05	0	k__Bacteria;p__Proteobacteria;c__Gammaproteobacteria;o__Burkholderiales;f__Nitrosomonadaceae;
Calditrichaceae	1e-05	0	k__Bacteria;p__Calditrichota;c__Calditrichia;o__Calditrichales;f__Calditrichaceae;
unidentified_Rhizobiales	1.1e-05	0	k__Bacteria;p__Proteobacteria;c__Alphaproteobacteria;o__Rhizobiales;f__unidentified_Rhizobiales;
Marinobacteraceae	1e-05	0	k__Bacteria;p__Proteobacteria;c__Gammaproteobacteria;o__Pseudomonadales;f__Marinobacteraceae;
Alcanivoracaceae1	2e-06	1.2e-05	k__Bacteria;p__Proteobacteria;c__Gammaproteobacteria;o__Pseudomonadales;f__Alcanivoracaceae1;
Pedosphaeraceae	2e-06	1e-05	k__Bacteria;p__Verrucomicrobiota;c__Verrucomicrobiae;o__Pedosphaerales;f__Pedosphaeraceae;
Xenococcaceae	0	8e-06	k__Bacteria;p__Cyanobacteria;c__Cyanobacteriia;o__Cyanobacteriales;f__Xenococcaceae;
Chromobacteriaceae	1.8e-05	8e-06	k__Bacteria;p__Proteobacteria;c__Gammaproteobacteria;o__Burkholderiales;f__Chromobacteriaceae;
unidentified_Clostridia_vadinBB60_group	0	8e-06	k__Bacteria;p__Firmicutes;c__Clostridia;o__Clostridia_vadinBB60_group;f__unidentified_Clostridia_vadinBB60_group;
Acidothermaceae	2e-06	1.2e-05	k__Bacteria;p__Actinobacteriota;c__Actinobacteria;o__Frankiales;f__Acidothermaceae;
Vagococcaceae	9e-06	0	k__Bacteria;p__Firmicutes;c__Bacilli;o__Lactobacillales;f__Vagococcaceae;
Dermabacteraceae	1.1e-05	0	k__Bacteria;p__Actinobacteriota;c__Actinobacteria;o__Micrococcales;f__Dermabacteraceae;
Cryomorphaceae	8e-06	0	k__Bacteria;p__Bacteroidota;c__Bacteroidia;o__Flavobacteriales;f__Cryomorphaceae;
Anaerolineaceae	0	7e-06	k__Bacteria;p__Chloroflexi;c__Anaerolineae;o__Anaerolineales;f__Anaerolineaceae;
Paludibacteraceae	8e-06	0	k__Bacteria;p__Bacteroidota;c__Bacteroidia;o__Bacteroidales;f__Paludibacteraceae;
Brevibacteriaceae	8e-06	5e-06	k__Bacteria;p__Actinobacteriota;c__Actinobacteria;o__Micrococcales;f__Brevibacteriaceae;
A0839	1e-06	7e-06	k__Bacteria;p__Proteobacteria;c__Alphaproteobacteria;o__Rhizobiales;f__A0839;
Microscillaceae	9e-06	0	k__Bacteria;p__Bacteroidota;c__Bacteroidia;o__Cytophagales;f__Microscillaceae;
Cyanobiaceae	7e-06	0	k__Bacteria;p__Cyanobacteria;c__Cyanobacteriia;o__Synechococcales;f__Cyanobiaceae;
Chthonomonadaceae	0	7e-06	k__Bacteria;p__Armatimonadota;c__Chthonomonadetes;o__Chthonomonadales;f__Chthonomonadaceae;
Chitinimonadaceae	7e-06	0	k__Bacteria;p__Proteobacteria;c__Gammaproteobacteria;o__Burkholderiales;f__Chitinimonadaceae;
unidentified_Gaiellales	7e-06	0	k__Bacteria;p__Actinobacteriota;c__Thermoleophilia;o__Gaiellales;f__unidentified_Gaiellales;
Solibacteraceae	2e-06	7e-06	k__Bacteria;p__Acidobacteriota;c__Acidobacteriae;o__Solibacterales;f__Solibacteraceae;
Hungateiclostridiaceae	0	1.1e-05	k__Bacteria;p__Firmicutes;c__Clostridia;o__Oscillospirales;f__Hungateiclostridiaceae;
Elusimicrobiaceae	0	7e-06	k__Bacteria;p__Elusimicrobiota;c__Elusimicrobia;o__Elusimicrobiales;f__Elusimicrobiaceae;
Haloferacaceae	7e-06	0	k__Archaea;p__Halobacterota;c__Halobacteria;o__Halobacterales;f__Haloferacaceae;
Cellulomonadaceae	0	6e-06	k__Bacteria;p__Actinobacteriota;c__Actinobacteria;o__Micrococcales;f__Cellulomonadaceae;
Victivallaceae	1e-06	7e-06	k__Bacteria;p__Verrucomicrobiota;c__Lentisphaeria;o__Victivallales;f__Victivallaceae;
Hyphomonadaceae	0	1.1e-05	k__Bacteria;p__Proteobacteria;c__Alphaproteobacteria;o__Caulobacterales;f__Hyphomonadaceae;
Sedimentibacteraceae	0	7e-06	k__Bacteria;p__Firmicutes;c__Clostridia;o__Peptostreptococcales-Tissierellales;f__Sedimentibacteraceae;
Bacteroidales_UCG-001	0	6e-06	k__Bacteria;p__Bacteroidota;c__Bacteroidia;o__Bacteroidales;f__Bacteroidales_UCG-001;
Cellvibrionaceae	5e-06	2e-06	k__Bacteria;p__Proteobacteria;c__Gammaproteobacteria;o__Pseudomonadales;f__Cellvibrionaceae;
unidentified_S085	0	5e-06	k__Bacteria;p__Chloroflexi;c__Dehalococcoidia;o__S085;f__unidentified_S085;
Diplorickettsiaceae	4e-06	7e-06	k__Bacteria;p__Proteobacteria;c__Gammaproteobacteria;o__Diplorickettsiales;f__Diplorickettsiaceae;
Sporichthyaceae	4e-06	5e-06	k__Bacteria;p__Actinobacteriota;c__Actinobacteria;o__Frankiales;f__Sporichthyaceae;
Steroidobacteraceae	8e-06	0	k__Bacteria;p__Proteobacteria;c__Gammaproteobacteria;o__Steroidobacterales;f__Steroidobacteraceae;
Ktedonobacteraceae	0	7e-06	k__Bacteria;p__Chloroflexi;c__Ktedonobacteria;o__Ktedonobacterales;f__Ktedonobacteraceae;
Azospirillaceae	0	5e-06	k__Bacteria;p__Proteobacteria;c__Alphaproteobacteria;o__Azospirillales;f__Azospirillaceae;
Methylomirabilaceae	0	4e-06	k__Bacteria;p__Methylomirabilota;c__Methylomirabilia;o__Methylomirabilales;f__Methylomirabilaceae;
Micropepsaceae	0	7e-06	k__Bacteria;p__Proteobacteria;c__Alphaproteobacteria;o__Micropepsales;f__Micropepsaceae;
Methanoregulaceae	4e-06	2e-06	k__Archaea;p__Halobacterota;c__Methanomicrobia;o__Methanomicrobiales;f__Methanoregulaceae;
Micromonosporaceae	0	4e-06	k__Bacteria;p__Actinobacteriota;c__Actinobacteria;o__Micromonosporales;f__Micromonosporaceae;
Thermicanaceae	3e-06	4e-06	k__Bacteria;p__Firmicutes;c__Bacilli;o__Thermicanales;f__Thermicanaceae;
unidentified_Oscillospirales	0	4e-06	k__Bacteria;p__Firmicutes;c__Clostridia;o__Oscillospirales;f__unidentified_Oscillospirales;
Phycisphaeraceae	6e-06	0	k__Bacteria;p__Planctomycetota;c__Phycisphaerae;o__Phycisphaerales;f__Phycisphaeraceae;
Succinivibrionaceae	4e-06	3e-06	k__Bacteria;p__Proteobacteria;c__Gammaproteobacteria;o__Enterobacterales;f__Succinivibrionaceae;
Opitutaceae	4e-06	0	k__Bacteria;p__Verrucomicrobiota;c__Verrucomicrobiae;o__Opitutales;f__Opitutaceae;
Coleofasciculaceae	0	3e-06	k__Bacteria;p__Cyanobacteria;c__Cyanobacteriia;o__Cyanobacteriales;f__Coleofasciculaceae;
Alicyclobacillaceae	0	3e-06	k__Bacteria;p__Firmicutes;c__Bacilli;o__Alicyclobacillales;f__Alicyclobacillaceae;
Nocardiaceae	3e-06	4e-06	k__Bacteria;p__Actinobacteriota;c__Actinobacteria;o__Corynebacteriales;f__Nocardiaceae;
Devosiaceae	4e-06	0	k__Bacteria;p__Proteobacteria;c__Alphaproteobacteria;o__Rhizobiales;f__Devosiaceae;
Microtrichaceae	0	3e-06	k__Bacteria;p__Actinobacteriota;c__Acidimicrobiia;o__Microtrichales;f__Microtrichaceae;
unidentified_WPS-2	0	3e-06	k__Bacteria;p__WPS-2;c__unidentified_WPS-2;o__unidentified_WPS-2;f__unidentified_WPS-2;
Helicobacteraceae	4e-06	3e-06	k__Bacteria;p__Campylobacterota;c__Campylobacteria;o__Campylobacterales;f__Helicobacteraceae;
Verrucomicrobiaceae	5e-06	0	k__Bacteria;p__Verrucomicrobiota;c__Verrucomicrobiae;o__Verrucomicrobiales;f__Verrucomicrobiaceae;
Nocardiopsaceae	0	6e-06	k__Bacteria;p__Actinobacteriota;c__Actinobacteria;o__Streptosporangiales;f__Nocardiopsaceae;
Defluviicoccaceae	4e-06	0	k__Bacteria;p__Proteobacteria;c__Alphaproteobacteria;o__Defluviicoccales;f__Defluviicoccaceae;
Puniceicoccaceae	3e-06	0	k__Bacteria;p__Verrucomicrobiota;c__Verrucomicrobiae;o__Opitutales;f__Puniceicoccaceae;
[Clostridium]_methylpentosum_group	2e-06	2e-06	k__Bacteria;p__Firmicutes;c__Clostridia;o__Oscillospirales;f__[Clostridium]_methylpentosum_group;
Promicromonosporaceae	3e-06	0	k__Bacteria;p__Actinobacteriota;c__Actinobacteria;o__Micrococcales;f__Promicromonosporaceae;
Methylophilaceae	3e-06	0	k__Bacteria;p__Proteobacteria;c__Gammaproteobacteria;o__Burkholderiales;f__Methylophilaceae;
Dermacoccaceae	0	2e-06	k__Bacteria;p__Actinobacteriota;c__Actinobacteria;o__Micrococcales;f__Dermacoccaceae;
Acidiferrobacteraceae	0	2e-06	k__Bacteria;p__Proteobacteria;c__Gammaproteobacteria;o__Acidiferrobacterales;f__Acidiferrobacteraceae;
Pyrinomonadaceae	3e-06	0	k__Bacteria;p__Acidobacteriota;c__Blastocatellia;o__Pyrinomonadales;f__Pyrinomonadaceae;
Limnochordaceae	0	3e-06	k__Bacteria;p__Firmicutes;c__Limnochordia;o__Limnochordales;f__Limnochordaceae;
unidentified_Alphaproteobacteria	0	2e-06	k__Bacteria;p__Proteobacteria;c__Alphaproteobacteria;o__unidentified_Alphaproteobacteria;f__unidentified_Alphaproteobacteria;
Nakamurellaceae	0	2e-06	k__Bacteria;p__Actinobacteriota;c__Actinobacteria;o__Frankiales;f__Nakamurellaceae;
unidentified_Coriobacteriales	5e-06	1e-06	k__Bacteria;p__Actinobacteriota;c__Coriobacteriia;o__Coriobacteriales;f__unidentified_Coriobacteriales;
Frankiaceae	0	2e-06	k__Bacteria;p__Actinobacteriota;c__Actinobacteria;o__Frankiales;f__Frankiaceae;
Williamwhitmaniaceae	3e-06	1e-06	k__Bacteria;p__Bacteroidota;c__Bacteroidia;o__Bacteroidales;f__Williamwhitmaniaceae;
Arcobacteraceae	0	2e-06	k__Bacteria;p__Campylobacterota;c__Campylobacteria;o__Campylobacterales;f__Arcobacteraceae;
PeH15	3e-06	0	k__Bacteria;p__Bacteroidota;c__Bacteroidia;o__Bacteroidales;f__PeH15;
Catenulisporaceae	0	2e-06	k__Bacteria;p__Actinobacteriota;c__Actinobacteria;o__Catenulisporales;f__Catenulisporaceae;
Halothiobacillaceae	0	2e-06	k__Bacteria;p__Proteobacteria;c__Gammaproteobacteria;o__Halothiobacillales;f__Halothiobacillaceae;
Gemmataceae	2e-06	0	k__Bacteria;p__Planctomycetota;c__Planctomycetes;o__Gemmatales;f__Gemmataceae;
Anaerofustaceae	2e-06	1e-06	k__Bacteria;p__Firmicutes;c__Clostridia;o__Eubacteriales;f__Anaerofustaceae;
Longimicrobiaceae	0	2e-06	k__Bacteria;p__Gemmatimonadota;c__Longimicrobia;o__Longimicrobiales;f__Longimicrobiaceae;
P5D1-392	2e-06	2e-06	k__Bacteria;p__Firmicutes;c__Bacilli;o__Lactobacillales;f__P5D1-392;
Amb-16S-1323	2e-06	0	k__Bacteria;p__Proteobacteria;c__Alphaproteobacteria;o__Rhizobiales;f__Amb-16S-1323;
AKAU3564_sediment_group	0	2e-06	k__Bacteria;p__Planctomycetota;c__Phycisphaerae;o__Phycisphaerales;f__AKAU3564_sediment_group;
vadinBE97	0	2e-06	k__Bacteria;p__Verrucomicrobiota;c__Lentisphaeria;o__Victivallales;f__vadinBE97;
Trueperaceae	0	2e-06	k__Bacteria;p__Deinococcota;c__Deinococci;o__Deinococcales;f__Trueperaceae;
Kineosporiaceae	2e-06	0	k__Bacteria;p__Actinobacteriota;c__Actinobacteria;o__Kineosporiales;f__Kineosporiaceae;
Gaiellaceae	2e-06	0	k__Bacteria;p__Actinobacteriota;c__Thermoleophilia;o__Gaiellales;f__Gaiellaceae;
Smithellaceae	0	2e-06	k__Bacteria;p__Desulfobacterota;c__Syntrophia;o__Syntrophales;f__Smithellaceae;
Desulfitobacteriaceae	2e-06	0	k__Bacteria;p__Firmicutes;c__Desulfitobacteriia;o__Desulfitobacteriales;f__Desulfitobacteriaceae;
Roseiflexaceae	0	2e-06	k__Bacteria;p__Chloroflexi;c__Chloroflexia;o__Chloroflexales;f__Roseiflexaceae;
WX65	0	2e-06	k__Bacteria;p__Methylomirabilota;c__Methylomirabilia;o__Rokubacteriales;f__WX65;
Rhodospirillaceae	2e-06	0	k__Bacteria;p__Proteobacteria;c__Alphaproteobacteria;o__Rhodospirillales;f__Rhodospirillaceae;
Endomicrobiaceae	0	2e-06	k__Bacteria;p__Elusimicrobiota;c__Endomicrobia;o__Endomicrobiales;f__Endomicrobiaceae;
Elsteraceae	2e-06	1e-06	k__Bacteria;p__Proteobacteria;c__Alphaproteobacteria;o__Elsterales;f__Elsteraceae;
Ectothiorhodospiraceae	0	2e-06	k__Bacteria;p__Proteobacteria;c__Gammaproteobacteria;o__Ectothiorhodospirales;f__Ectothiorhodospiraceae;
Nitrososphaeraceae	0	2e-06	k__Archaea;p__Crenarchaeota;c__Nitrososphaeria;o__Nitrososphaerales;f__Nitrososphaeraceae;
JG30-KF-AS9	0	2e-06	k__Bacteria;p__Chloroflexi;c__Ktedonobacteria;o__Ktedonobacterales;f__JG30-KF-AS9;
unidentified_TK10	2e-06	0	k__Bacteria;p__Chloroflexi;c__TK10;o__unidentified_TK10;f__unidentified_TK10;
Sumerlaeaceae	0	2e-06	k__Bacteria;p__Sumerlaeota;c__Sumerlaeia;o__Sumerlaeales;f__Sumerlaeaceae;
Fodinicurvataceae	0	2e-06	k__Bacteria;p__Proteobacteria;c__Alphaproteobacteria;o__Kiloniellales;f__Fodinicurvataceae;
TRA3-20	0	2e-06	k__Bacteria;p__Proteobacteria;c__Gammaproteobacteria;o__Burkholderiales;f__TRA3-20;
Bacteriovoracaceae	0	2e-06	k__Bacteria;p__Bdellovibrionota;c__Bdellovibrionia;o__Bacteriovoracales;f__Bacteriovoracaceae;
Haliangiaceae	4e-06	0	k__Bacteria;p__Myxococcota;c__Polyangia;o__Haliangiales;f__Haliangiaceae;
Methanosarcinaceae	1e-06	0	k__Archaea;p__Halobacterota;c__Methanosarcinia;o__Methanosarciniales;f__Methanosarcinaceae;
env.OPS_17	0	1e-06	k__Bacteria;p__Bacteroidota;c__Bacteroidia;o__Sphingobacteriales;f__env.OPS_17;
Ethanoligenenaceae	0	1e-06	k__Bacteria;p__Firmicutes;c__Clostridia;o__Oscillospirales;f__Ethanoligenenaceae;
unidentified_Saccharimonadales	1e-06	0	k__Bacteria;p__Patescibacteria;c__Saccharimonadia;o__Saccharimonadales;f__unidentified_Saccharimonadales;
Rubrobacteriaceae	1e-06	0	k__Bacteria;p__Actinobacteriota;c__Rubrobacteria;o__Rubrobacterales;f__Rubrobacteriaceae;
F082	0	1e-06	k__Bacteria;p__Bacteroidota;c__Bacteroidia;o__Bacteroidales;f__F082;
Methanomethylophilaceae	0	1e-06	k__Archaea;p__Thermoplasmatota;c__Thermoplasmata;o__Methanomassiliicoccales;f__Methanomethylophilaceae;
Polyangiaceae	1e-06	0	k__Bacteria;p__Myxococcota;c__Polyangia;o__Polyangiales;f__Polyangiaceae;
Dongiaceae	0	0	k__Bacteria;p__Proteobacteria;c__Alphaproteobacteria;o__Dongiales;f__Dongiaceae;
Others	0.128059	0.174235	Others

## Sheet: Genus
Table S3-5 Microbiota at Genus level
Taxonomy	LN_Neg	LN_Pos	Tax_detail
Listeria	0.105443	0.06375	k__Bacteria;p__Firmicutes;c__Bacilli;o__Lactobacillales;f__Listeriaceae;g__Listeria;
Escherichia-Shigella	0.059458	0.077894	k__Bacteria;p__Proteobacteria;c__Gammaproteobacteria;o__Enterobacterales;f__Enterobacteriaceae;g__Escherichia-Shigella;
Fusobacterium	0.164621	0.093627	k__Bacteria;p__Fusobacteriota;c__Fusobacteriia;o__Fusobacteriales;f__Fusobacteriaceae;g__Fusobacterium;
Porphyromonas	0.036129	0.011018	k__Bacteria;p__Bacteroidota;c__Bacteroidia;o__Bacteroidales;f__Porphyromonadaceae;g__Porphyromonas;
Bacteroides	0.121576	0.121682	k__Bacteria;p__Bacteroidota;c__Bacteroidia;o__Bacteroidales;f__Bacteroidaceae;g__Bacteroides;
Pseudomonas	0.017623	0.025029	k__Bacteria;p__Proteobacteria;c__Gammaproteobacteria;o__Pseudomonadales;f__Pseudomonadaceae;g__Pseudomonas;
Campylobacter	0.015555	0.002065	k__Bacteria;p__Campylobacterota;c__Campylobacteria;o__Campylobacterales;f__Campylobacteraceae;g__Campylobacter;
Prevotella_9	0.014814	0.008961	k__Bacteria;p__Bacteroidota;c__Bacteroidia;o__Bacteroidales;f__Prevotellaceae;g__Prevotella_9;
Akkermansia	0.012553	0.008128	k__Bacteria;p__Verrucomicrobiota;c__Verrucomicrobiae;o__Verrucomicrobiales;f__Akkermansiaceae;g__Akkermansia;
Prevotella	0.016779	0.028847	k__Bacteria;p__Bacteroidota;c__Bacteroidia;o__Bacteroidales;f__Prevotellaceae;g__Prevotella;
Ralstonia	0.005499	0.018886	k__Bacteria;p__Proteobacteria;c__Gammaproteobacteria;o__Burkholderiales;f__Burkholderiaceae;g__Ralstonia;
Klebsiella	0.003049	0.012831	k__Bacteria;p__Proteobacteria;c__Gammaproteobacteria;o__Enterobacterales;f__Enterobacteriaceae;g__Klebsiella;
[Ruminococcus]_torques_group	0.022575	0.009469	k__Bacteria;p__Firmicutes;c__Clostridia;o__Lachnospirales;f__Lachnospiraceae;g__[Ruminococcus]_torques_group;
Streptococcus	0.026884	0.025795	k__Bacteria;p__Firmicutes;c__Bacilli;o__Lactobacillales;f__Streptococcaceae;g__Streptococcus;
Burkholderia-Caballeronia-Paraburkholderia	0.00942	0.009602	k__Bacteria;p__Proteobacteria;c__Gammaproteobacteria;o__Burkholderiales;f__Burkholderiaceae;g__Burkholderia-Caballeronia-Paraburkholderia;
Collinsella	0.000864	0.006414	k__Bacteria;p__Actinobacteriota;c__Coriobacteriia;o__Coriobacteriales;f__Coriobacteriaceae;g__Collinsella;
Lachnoanaerobaculum	0.006247	0.001287	k__Bacteria;p__Firmicutes;c__Clostridia;o__Lachnospirales;f__Lachnospiraceae;g__Lachnoanaerobaculum;
Acinetobacter	0.002571	0.007812	k__Bacteria;p__Proteobacteria;c__Gammaproteobacteria;o__Pseudomonadales;f__Moraxellaceae;g__Acinetobacter;
Gemella	0.009743	0.012633	k__Bacteria;p__Firmicutes;c__Bacilli;o__Staphylococcales;f__Gemellaceae;g__Gemella;
Staphylococcus	0.006557	0.001847	k__Bacteria;p__Firmicutes;c__Bacilli;o__Staphylococcales;f__Staphylococcaceae;g__Staphylococcus;
Parvimonas	0.012254	0.017722	k__Bacteria;p__Firmicutes;c__Clostridia;o__Peptostreptococcales-Tissierellales;f__Family_XI;g__Parvimonas;
[Ruminococcus]_gnavus_group	0.01246	0.013364	k__Bacteria;p__Firmicutes;c__Clostridia;o__Lachnospirales;f__Lachnospiraceae;g__[Ruminococcus]_gnavus_group;
Granulicatella	0.000183	0.006127	k__Bacteria;p__Firmicutes;c__Bacilli;o__Lactobacillales;f__Carnobacteriaceae;g__Granulicatella;
Peptoniphilus	5.4e-05	0.0038	k__Bacteria;p__Firmicutes;c__Clostridia;o__Peptostreptococcales-Tissierellales;f__Family_XI;g__Peptoniphilus;
Faecalibacterium	0.011383	0.018828	k__Bacteria;p__Firmicutes;c__Clostridia;o__Oscillospirales;f__Ruminococcaceae;g__Faecalibacterium;
Blautia	0.011007	0.013564	k__Bacteria;p__Firmicutes;c__Clostridia;o__Lachnospirales;f__Lachnospiraceae;g__Blautia;
Holdemanella	0.006256	0.00269	k__Bacteria;p__Firmicutes;c__Bacilli;o__Erysipelotrichales;f__Erysipelotrichaceae;g__Holdemanella;
Bifidobacterium	0.002008	0.006869	k__Bacteria;p__Actinobacteriota;c__Actinobacteria;o__Bifidobacteriales;f__Bifidobacteriaceae;g__Bifidobacterium;
Peptostreptococcus	0.016827	0.014522	k__Bacteria;p__Firmicutes;c__Clostridia;o__Peptostreptococcales-Tissierellales;f__Peptostreptococcaceae;g__Peptostreptococcus;
Pseudoalteromonas	0.008304	0.008254	k__Bacteria;p__Proteobacteria;c__Gammaproteobacteria;o__Enterobacterales;f__Pseudoalteromonadaceae;g__Pseudoalteromonas;
Peptococcus	0.001924	0.002913	k__Bacteria;p__Firmicutes;c__Clostridia;o__Peptococcales;f__Peptococcaceae;g__Peptococcus;
Cetobacterium	0.000132	0.002393	k__Bacteria;p__Fusobacteriota;c__Fusobacteriia;o__Fusobacteriales;f__Fusobacteriaceae;g__Cetobacterium;
Vibrio	0.008881	0.008303	k__Bacteria;p__Proteobacteria;c__Gammaproteobacteria;o__Enterobacterales;f__Vibrionaceae;g__Vibrio;
Treponema	0.003308	0.00143	k__Bacteria;p__Spirochaetota;c__Spirochaetia;o__Spirochaetales;f__Spirochaetaceae;g__Treponema;
unidentified_Muribaculaceae	0.000307	0.003102	k__Bacteria;p__Bacteroidota;c__Bacteroidia;o__Bacteroidales;f__Muribaculaceae;g__unidentified_Muribaculaceae;
UCG-002	0.0031	0.002997	k__Bacteria;p__Firmicutes;c__Clostridia;o__Oscillospirales;f__Oscillospiraceae;g__UCG-002;
Roseburia	0.002477	0.009323	k__Bacteria;p__Firmicutes;c__Clostridia;o__Lachnospirales;f__Lachnospiraceae;g__Roseburia;
Methyloversatilis	0.00159	0.002653	k__Bacteria;p__Proteobacteria;c__Gammaproteobacteria;o__Burkholderiales;f__Rhodocyclaceae;g__Methyloversatilis;
Actinomyces	0.002615	0.001842	k__Bacteria;p__Actinobacteriota;c__Actinobacteria;o__Actinomycetales;f__Actinomycetaceae;g__Actinomyces;
Enterococcus	0.003133	0.001797	k__Bacteria;p__Firmicutes;c__Bacilli;o__Lactobacillales;f__Enterococcaceae;g__Enterococcus;
Alloprevotella	0.004049	0.002322	k__Bacteria;p__Bacteroidota;c__Bacteroidia;o__Bacteroidales;f__Prevotellaceae;g__Alloprevotella;
Parasutterella	0.000668	0.004047	k__Bacteria;p__Proteobacteria;c__Gammaproteobacteria;o__Burkholderiales;f__Sutterellaceae;g__Parasutterella;
Leptotrichia	0.00125	0.003901	k__Bacteria;p__Fusobacteriota;c__Fusobacteriia;o__Fusobacteriales;f__Leptotrichiaceae;g__Leptotrichia;
Subdoligranulum	0.003098	0.00504	k__Bacteria;p__Firmicutes;c__Clostridia;o__Oscillospirales;f__Ruminococcaceae;g__Subdoligranulum;
Prevotella_7	0.000169	0.001765	k__Bacteria;p__Bacteroidota;c__Bacteroidia;o__Bacteroidales;f__Prevotellaceae;g__Prevotella_7;
Tyzzerella	0.001786	0.002773	k__Bacteria;p__Firmicutes;c__Clostridia;o__Lachnospirales;f__Lachnospiraceae;g__Tyzzerella;
Ruminococcus	0.000666	0.002443	k__Bacteria;p__Firmicutes;c__Clostridia;o__Oscillospirales;f__Ruminococcaceae;g__Ruminococcus;
Aeromonas	0.003218	0.00331	k__Bacteria;p__Proteobacteria;c__Gammaproteobacteria;o__Enterobacterales;f__Aeromonadaceae;g__Aeromonas;
Achromobacter	0.00026	0.001241	k__Bacteria;p__Proteobacteria;c__Gammaproteobacteria;o__Burkholderiales;f__Alcaligenaceae;g__Achromobacter;
Erysipelatoclostridium	0.004092	0.003999	k__Bacteria;p__Firmicutes;c__Bacilli;o__Erysipelotrichales;f__Erysipelatoclostridiaceae;g__Erysipelatoclostridium;
Hungatella	0.003093	0.001354	k__Bacteria;p__Firmicutes;c__Clostridia;o__Lachnospirales;f__Lachnospiraceae;g__Hungatella;
Agathobacter	0.003182	0.003468	k__Bacteria;p__Firmicutes;c__Clostridia;o__Lachnospirales;f__Lachnospiraceae;g__Agathobacter;
Dorea	0.005615	0.003681	k__Bacteria;p__Firmicutes;c__Clostridia;o__Lachnospirales;f__Lachnospiraceae;g__Dorea;
Solobacterium	0.001655	0.001467	k__Bacteria;p__Firmicutes;c__Bacilli;o__Erysipelotrichales;f__Erysipelotrichaceae;g__Solobacterium;
Selenomonas	0.001175	0.001323	k__Bacteria;p__Firmicutes;c__Negativicutes;o__Veillonellales-Selenomonadales;f__Selenomonadaceae;g__Selenomonas;
Haemophilus	0.001499	0.003088	k__Bacteria;p__Proteobacteria;c__Gammaproteobacteria;o__Enterobacterales;f__Pasteurellaceae;g__Haemophilus;
Lachnoclostridium	0.004598	0.003218	k__Bacteria;p__Firmicutes;c__Clostridia;o__Lachnospirales;f__Lachnospiraceae;g__Lachnoclostridium;
Lachnospira	0.00015	0.00239	k__Bacteria;p__Firmicutes;c__Clostridia;o__Lachnospirales;f__Lachnospiraceae;g__Lachnospira;
Lachnospiraceae_UCG-010	0.001596	0.002029	k__Bacteria;p__Firmicutes;c__Clostridia;o__Lachnospirales;f__Lachnospiraceae;g__Lachnospiraceae_UCG-010;
Oscillibacter	0.001041	0.001295	k__Bacteria;p__Firmicutes;c__Clostridia;o__Oscillospirales;f__Oscillospiraceae;g__Oscillibacter;
Methanobrevibacter	0.000308	0.001039	k__Archaea;p__Euryarchaeota;c__Methanobacteria;o__Methanobacteriales;f__Methanobacteriaceae;g__Methanobrevibacter;
Dialister	0.001468	0.002621	k__Bacteria;p__Firmicutes;c__Negativicutes;o__Veillonellales-Selenomonadales;f__Veillonellaceae;g__Dialister;
Serratia	0.001187	0.000114	k__Bacteria;p__Proteobacteria;c__Gammaproteobacteria;o__Enterobacterales;f__Yersiniaceae;g__Serratia;
Aggregatibacter	0.000778	0.000548	k__Bacteria;p__Proteobacteria;c__Gammaproteobacteria;o__Enterobacterales;f__Pasteurellaceae;g__Aggregatibacter;
Clostridium_sensu_stricto_1	0.001108	0.001963	k__Bacteria;p__Firmicutes;c__Clostridia;o__Clostridiales;f__Clostridiaceae;g__Clostridium_sensu_stricto_1;
Parabacteroides	0.00179	0.003492	k__Bacteria;p__Bacteroidota;c__Bacteroidia;o__Bacteroidales;f__Tannerellaceae;g__Parabacteroides;
Desulfovibrio	0.000307	0.00167	k__Bacteria;p__Desulfobacterota;c__Desulfovibrionia;o__Desulfovibrionales;f__Desulfovibrionaceae;g__Desulfovibrio;
Finegoldia	0.001076	2e-06	k__Bacteria;p__Firmicutes;c__Clostridia;o__Peptostreptococcales-Tissierellales;f__Family_XI;g__Finegoldia;
[Clostridium]_innocuum_group	0.00136	0.001531	k__Bacteria;p__Firmicutes;c__Bacilli;o__Erysipelotrichales;f__Erysipelotrichaceae;g__[Clostridium]_innocuum_group;
Phascolarctobacterium	0.000987	0.001046	k__Bacteria;p__Firmicutes;c__Negativicutes;o__Acidaminococcales;f__Acidaminococcaceae;g__Phascolarctobacterium;
Pyramidobacter	0	0.000661	k__Bacteria;p__Synergistota;c__Synergistia;o__Synergistales;f__Synergistaceae;g__Pyramidobacter;
UBA1819	0.001592	0.000657	k__Bacteria;p__Firmicutes;c__Clostridia;o__Oscillospirales;f__Ruminococcaceae;g__UBA1819;
Clostridium_sensu_stricto_2	1.1e-05	0.000597	k__Bacteria;p__Firmicutes;c__Clostridia;o__Clostridiales;f__Clostridiaceae;g__Clostridium_sensu_stricto_2;
Anaerostipes	0.001132	0.000555	k__Bacteria;p__Firmicutes;c__Clostridia;o__Lachnospirales;f__Lachnospiraceae;g__Anaerostipes;
Prevotellaceae_Ga6A1_group	0.000608	0	k__Bacteria;p__Bacteroidota;c__Bacteroidia;o__Bacteroidales;f__Prevotellaceae;g__Prevotellaceae_Ga6A1_group;
Filifactor	0.000143	0.000725	k__Bacteria;p__Firmicutes;c__Clostridia;o__Peptostreptococcales-Tissierellales;f__Peptostreptococcaceae;g__Filifactor;
Faecalitalea	0.000387	0.000565	k__Bacteria;p__Firmicutes;c__Bacilli;o__Erysipelotrichales;f__Erysipelotrichaceae;g__Faecalitalea;
Erysipelotrichaceae_UCG-003	0.001549	0.000865	k__Bacteria;p__Firmicutes;c__Bacilli;o__Erysipelotrichales;f__Erysipelatoclostridiaceae;g__Erysipelotrichaceae_UCG-003;
Microbacterium	0.001208	0.000608	k__Bacteria;p__Actinobacteriota;c__Actinobacteria;o__Micrococcales;f__Microbacteriaceae;g__Microbacterium;
[Eubacterium]_eligens_group	0.000502	0.000701	k__Bacteria;p__Firmicutes;c__Clostridia;o__Lachnospirales;f__Lachnospiraceae;g__[Eubacterium]_eligens_group;
Criibacterium	0.000546	0.000491	k__Bacteria;p__Firmicutes;c__Clostridia;o__Peptostreptococcales-Tissierellales;f__Peptostreptococcaceae;g__Criibacterium;
Intestinibacter	0.000888	0.000391	k__Bacteria;p__Firmicutes;c__Clostridia;o__Peptostreptococcales-Tissierellales;f__Peptostreptococcaceae;g__Intestinibacter;
Catonella	6.8e-05	0.00074	k__Bacteria;p__Firmicutes;c__Clostridia;o__Lachnospirales;f__Lachnospiraceae;g__Catonella;
Odoribacter	0.000385	0.000918	k__Bacteria;p__Bacteroidota;c__Bacteroidia;o__Bacteroidales;f__Marinifilaceae;g__Odoribacter;
Coprococcus	0.001623	0.002361	k__Bacteria;p__Firmicutes;c__Clostridia;o__Lachnospirales;f__Lachnospiraceae;g__Coprococcus;
Mitsuokella	0.000771	0.000112	k__Bacteria;p__Firmicutes;c__Negativicutes;o__Veillonellales-Selenomonadales;f__Selenomonadaceae;g__Mitsuokella;
Alistipes	0.001087	0.002433	k__Bacteria;p__Bacteroidota;c__Bacteroidia;o__Bacteroidales;f__Rikenellaceae;g__Alistipes;
Fusicatenibacter	0.000532	0.000858	k__Bacteria;p__Firmicutes;c__Clostridia;o__Lachnospirales;f__Lachnospiraceae;g__Fusicatenibacter;
Corynebacterium	0.000227	0.000889	k__Bacteria;p__Actinobacteriota;c__Actinobacteria;o__Corynebacteriales;f__Corynebacteriaceae;g__Corynebacterium;
Brevundimonas	2.6e-05	0.000536	k__Bacteria;p__Proteobacteria;c__Alphaproteobacteria;o__Caulobacterales;f__Caulobacteraceae;g__Brevundimonas;
Morganella	0.000377	0.001288	k__Bacteria;p__Proteobacteria;c__Gammaproteobacteria;o__Enterobacterales;f__Morganellaceae;g__Morganella;
Stenotrophomonas	0.00031	0.001011	k__Bacteria;p__Proteobacteria;c__Gammaproteobacteria;o__Xanthomonadales;f__Xanthomonadaceae;g__Stenotrophomonas;
Peptoanaerobacter	0.000444	3e-06	k__Bacteria;p__Firmicutes;c__Clostridia;o__Peptostreptococcales-Tissierellales;f__Peptostreptococcaceae;g__Peptoanaerobacter;
Anaerococcus	0.000724	0.000177	k__Bacteria;p__Firmicutes;c__Clostridia;o__Peptostreptococcales-Tissierellales;f__Family_XI;g__Anaerococcus;
Shewanella	0.001134	0.000989	k__Bacteria;p__Proteobacteria;c__Gammaproteobacteria;o__Enterobacterales;f__Shewanellaceae;g__Shewanella;
Sutterella	0.00103	0.000688	k__Bacteria;p__Proteobacteria;c__Gammaproteobacteria;o__Burkholderiales;f__Sutterellaceae;g__Sutterella;
Lachnospiraceae_NK4A136_group	0.001222	0.000636	k__Bacteria;p__Firmicutes;c__Clostridia;o__Lachnospirales;f__Lachnospiraceae;g__Lachnospiraceae_NK4A136_group;
Eggerthella	0.001367	0.000931	k__Bacteria;p__Actinobacteriota;c__Coriobacteriia;o__Coriobacteriales;f__Eggerthellaceae;g__Eggerthella;
[Eubacterium]_hallii_group	0.000581	0.001445	k__Bacteria;p__Firmicutes;c__Clostridia;o__Lachnospirales;f__Lachnospiraceae;g__[Eubacterium]_hallii_group;
Lachnospiraceae_UCG-004	0.000501	0.001093	k__Bacteria;p__Firmicutes;c__Clostridia;o__Lachnospirales;f__Lachnospiraceae;g__Lachnospiraceae_UCG-004;
Megamonas	0.000329	0.000328	k__Bacteria;p__Firmicutes;c__Negativicutes;o__Veillonellales-Selenomonadales;f__Selenomonadaceae;g__Megamonas;
[Eubacterium]_nodatum_group	6e-05	0.000409	k__Bacteria;p__Firmicutes;c__Clostridia;o__Peptostreptococcales-Tissierellales;f__Anaerovoracaceae;g__[Eubacterium]_nodatum_group;
Bacillus	0.000617	0.000921	k__Bacteria;p__Firmicutes;c__Bacilli;o__Bacillales;f__Bacillaceae;g__Bacillus;
Rhodocytophaga	0	0.000261	k__Bacteria;p__Bacteroidota;c__Bacteroidia;o__Cytophagales;f__Cytophagaceae;g__Rhodocytophaga;
Cutibacterium	0.000682	0.000398	k__Bacteria;p__Actinobacteriota;c__Actinobacteria;o__Propionibacteriales;f__Propionibacteriaceae;g__Cutibacterium;
Fretibacterium	0.000311	0.000384	k__Bacteria;p__Synergistota;c__Synergistia;o__Synergistales;f__Synergistaceae;g__Fretibacterium;
Eisenbergiella	0.000362	0.000352	k__Bacteria;p__Firmicutes;c__Clostridia;o__Lachnospirales;f__Lachnospiraceae;g__Eisenbergiella;
Negativibacillus	3.9e-05	0.000557	k__Bacteria;p__Firmicutes;c__Clostridia;o__Oscillospirales;f__Ruminococcaceae;g__Negativibacillus;
Veillonella	0.000562	0.000232	k__Bacteria;p__Firmicutes;c__Negativicutes;o__Veillonellales-Selenomonadales;f__Veillonellaceae;g__Veillonella;
Bilophila	0.00035	0.000757	k__Bacteria;p__Desulfobacterota;c__Desulfovibrionia;o__Desulfovibrionales;f__Desulfovibrionaceae;g__Bilophila;
Microvirga	0	0.000242	k__Bacteria;p__Proteobacteria;c__Alphaproteobacteria;o__Rhizobiales;f__Beijerinckiaceae;g__Microvirga;
Enhydrobacter	3.3e-05	0.000301	k__Bacteria;p__Proteobacteria;c__Gammaproteobacteria;o__Pseudomonadales;f__Moraxellaceae;g__Enhydrobacter;
Colidextribacter	0.000519	0.000601	k__Bacteria;p__Firmicutes;c__Clostridia;o__Oscillospirales;f__Oscillospiraceae;g__Colidextribacter;
Sphingomonas	9.1e-05	0.000267	k__Bacteria;p__Proteobacteria;c__Alphaproteobacteria;o__Sphingomonadales;f__Sphingomonadaceae;g__Sphingomonas;
Lachnospiraceae_ND3007_group	0.000283	0.000267	k__Bacteria;p__Firmicutes;c__Clostridia;o__Lachnospirales;f__Lachnospiraceae;g__Lachnospiraceae_ND3007_group;
Marinomonas	0.000436	0.000383	k__Bacteria;p__Proteobacteria;c__Gammaproteobacteria;o__Pseudomonadales;f__Marinomonadaceae;g__Marinomonas;
Moryella	5.9e-05	0.000315	k__Bacteria;p__Firmicutes;c__Clostridia;o__Lachnospirales;f__Lachnospiraceae;g__Moryella;
Belnapia	0	0.000218	k__Bacteria;p__Proteobacteria;c__Alphaproteobacteria;o__Acetobacterales;f__Acetobacteraceae;g__Belnapia;
Family_XIII_UCG-001	0.000111	0.00043	k__Bacteria;p__Firmicutes;c__Clostridia;o__Peptostreptococcales-Tissierellales;f__Anaerovoracaceae;g__Family_XIII_UCG-001;
Family_XIII_AD3011_group	0.00065	0.000527	k__Bacteria;p__Firmicutes;c__Clostridia;o__Peptostreptococcales-Tissierellales;f__Anaerovoracaceae;g__Family_XIII_AD3011_group;
Megasphaera	1.8e-05	0.000393	k__Bacteria;p__Firmicutes;c__Negativicutes;o__Veillonellales-Selenomonadales;f__Veillonellaceae;g__Megasphaera;
Allisonella	4.5e-05	0.00028	k__Bacteria;p__Firmicutes;c__Negativicutes;o__Veillonellales-Selenomonadales;f__Veillonellaceae;g__Allisonella;
Christensenellaceae_R-7_group	0.000111	0.000505	k__Bacteria;p__Firmicutes;c__Clostridia;o__Christensenellales;f__Christensenellaceae;g__Christensenellaceae_R-7_group;
Frisingicoccus	0	0.000188	k__Bacteria;p__Firmicutes;c__Clostridia;o__Lachnospirales;f__Lachnospiraceae;g__Frisingicoccus;
Catenibacterium	0.000198	3e-05	k__Bacteria;p__Firmicutes;c__Bacilli;o__Erysipelotrichales;f__Erysipelatoclostridiaceae;g__Catenibacterium;
Delftia	0.000194	0.000671	k__Bacteria;p__Proteobacteria;c__Gammaproteobacteria;o__Burkholderiales;f__Comamonadaceae;g__Delftia;
Romboutsia	0.00044	0.000444	k__Bacteria;p__Firmicutes;c__Clostridia;o__Peptostreptococcales-Tissierellales;f__Peptostreptococcaceae;g__Romboutsia;
[Eubacterium]_ruminantium_group	0.000181	3.1e-05	k__Bacteria;p__Firmicutes;c__Clostridia;o__Lachnospirales;f__Lachnospiraceae;g__[Eubacterium]_ruminantium_group;
Anaeromyxobacter	0.000175	2e-06	k__Bacteria;p__Myxococcota;c__Myxococcia;o__Myxococcales;f__Anaeromyxobacteraceae;g__Anaeromyxobacter;
Fenollaria	4e-06	0.000165	k__Bacteria;p__Firmicutes;c__Clostridia;o__Peptostreptococcales-Tissierellales;f__Family_XI;g__Fenollaria;
Butyricimonas	7.5e-05	0.000554	k__Bacteria;p__Bacteroidota;c__Bacteroidia;o__Bacteroidales;f__Marinifilaceae;g__Butyricimonas;
Lysinibacillus	0	0.000162	k__Bacteria;p__Firmicutes;c__Bacilli;o__Bacillales;f__Planococcaceae;g__Lysinibacillus;
CAG-56	0.000185	0.000472	k__Bacteria;p__Firmicutes;c__Clostridia;o__Lachnospirales;f__Lachnospiraceae;g__CAG-56;
Barnesiella	0.000421	0.000184	k__Bacteria;p__Bacteroidota;c__Bacteroidia;o__Bacteroidales;f__Barnesiellaceae;g__Barnesiella;
UCG-005	0.000172	0.000352	k__Bacteria;p__Firmicutes;c__Clostridia;o__Oscillospirales;f__Oscillospiraceae;g__UCG-005;
Mogibacterium	0.00019	0.000397	k__Bacteria;p__Firmicutes;c__Clostridia;o__Peptostreptococcales-Tissierellales;f__Anaerovoracaceae;g__Mogibacterium;
unidentified_Erysipelotrichaceae	0	0.000151	k__Bacteria;p__Firmicutes;c__Bacilli;o__Erysipelotrichales;f__Erysipelotrichaceae;g__unidentified_Erysipelotrichaceae;
[Eubacterium]_yurii_group	0.000157	9.6e-05	k__Bacteria;p__Firmicutes;c__Clostridia;o__Peptostreptococcales-Tissierellales;f__Peptostreptococcaceae;g__[Eubacterium]_yurii_group;
Intestinimonas	0.000284	0.000395	k__Bacteria;p__Firmicutes;c__Clostridia;o__Oscillospirales;f__Oscillospiraceae;g__Intestinimonas;
Fournierella	0.00023	4.5e-05	k__Bacteria;p__Firmicutes;c__Clostridia;o__Oscillospirales;f__Ruminococcaceae;g__Fournierella;
Epulopiscium	0.000145	6e-06	k__Bacteria;p__Firmicutes;c__Clostridia;o__Lachnospirales;f__Lachnospiraceae;g__Epulopiscium;
Enterobacter	8.3e-05	0.000237	k__Bacteria;p__Proteobacteria;c__Gammaproteobacteria;o__Enterobacterales;f__Enterobacteriaceae;g__Enterobacter;
Flavonifractor	0.000645	0.000542	k__Bacteria;p__Firmicutes;c__Clostridia;o__Oscillospirales;f__Oscillospiraceae;g__Flavonifractor;
Johnsonella	0.000223	0.000199	k__Bacteria;p__Firmicutes;c__Clostridia;o__Lachnospirales;f__Lachnospiraceae;g__Johnsonella;
Ochrobactrum	0.000199	1.2e-05	k__Bacteria;p__Proteobacteria;c__Alphaproteobacteria;o__Rhizobiales;f__Rhizobiaceae;g__Ochrobactrum;
Capnocytophaga	0.000297	0	k__Bacteria;p__Bacteroidota;c__Bacteroidia;o__Flavobacteriales;f__Flavobacteriaceae;g__Capnocytophaga;
Solirubrobacter	0	0.000122	k__Bacteria;p__Actinobacteriota;c__Thermoleophilia;o__Solirubrobacterales;f__Solirubrobacteraceae;g__Solirubrobacter;
Butyricicoccus	0.000289	0.000568	k__Bacteria;p__Firmicutes;c__Clostridia;o__Oscillospirales;f__Butyricicoccaceae;g__Butyricicoccus;
NK4A214_group	0.00011	0.000371	k__Bacteria;p__Firmicutes;c__Clostridia;o__Oscillospirales;f__Oscillospiraceae;g__NK4A214_group;
Lawsonella	1.4e-05	0.000143	k__Bacteria;p__Actinobacteriota;c__Actinobacteria;o__Corynebacteriales;f__Corynebacteriaceae;g__Lawsonella;
Senegalimassilia	1e-06	0.000195	k__Bacteria;p__Actinobacteriota;c__Coriobacteriia;o__Coriobacteriales;f__Eggerthellaceae;g__Senegalimassilia;
[Eubacterium]_siraeum_group	2.1e-05	0.000106	k__Bacteria;p__Firmicutes;c__Clostridia;o__Oscillospirales;f__Ruminococcaceae;g__[Eubacterium]_siraeum_group;
Blastococcus	0.000113	1.5e-05	k__Bacteria;p__Actinobacteriota;c__Actinobacteria;o__Frankiales;f__Geodermatophilaceae;g__Blastococcus;
Rikenellaceae_RC9_gut_group	2.2e-05	0.000123	k__Bacteria;p__Bacteroidota;c__Bacteroidia;o__Bacteroidales;f__Rikenellaceae;g__Rikenellaceae_RC9_gut_group;
Rubellimicrobium	0.000109	4e-06	k__Bacteria;p__Proteobacteria;c__Alphaproteobacteria;o__Rhodobacterales;f__Rhodobacteraceae;g__Rubellimicrobium;
Acidovorax	0.000108	0.000204	k__Bacteria;p__Proteobacteria;c__Gammaproteobacteria;o__Burkholderiales;f__Comamonadaceae;g__Acidovorax;
unidentified_Chloroplast	9.4e-05	0.000267	k__Bacteria;p__Cyanobacteria;c__Cyanobacteriia;o__Chloroplast;f__unidentified_Chloroplast;g__unidentified_Chloroplast;
Clostridium_sensu_stricto_18	0	0.0001	k__Bacteria;p__Firmicutes;c__Clostridia;o__Clostridiales;f__Clostridiaceae;g__Clostridium_sensu_stricto_18;
Amnipila	0	0.000101	k__Bacteria;p__Firmicutes;c__Clostridia;o__Peptostreptococcales-Tissierellales;f__Anaerovoracaceae;g__Amnipila;
Plesiomonas	0	9.7e-05	k__Bacteria;p__Proteobacteria;c__Gammaproteobacteria;o__Enterobacterales;f__Enterobacteriaceae;g__Plesiomonas;
Ligilactobacillus	0.000138	0.000103	k__Bacteria;p__Firmicutes;c__Bacilli;o__Lactobacillales;f__Lactobacillaceae;g__Ligilactobacillus;
W5053	2.7e-05	0.000121	k__Bacteria;p__Firmicutes;c__Clostridia;o__Peptostreptococcales-Tissierellales;f__Family_XI;g__W5053;
Marvinbryantia	6.5e-05	0.000118	k__Bacteria;p__Firmicutes;c__Clostridia;o__Lachnospirales;f__Lachnospiraceae;g__Marvinbryantia;
Eubacterium	0.000148	2e-05	k__Bacteria;p__Firmicutes;c__Clostridia;o__Eubacteriales;f__Eubacteriaceae;g__Eubacterium;
Austwickia	9.5e-05	4e-05	k__Bacteria;p__Actinobacteriota;c__Actinobacteria;o__Micrococcales;f__Dermatophilaceae;g__Austwickia;
Eikenella	0.000117	0.000207	k__Bacteria;p__Proteobacteria;c__Gammaproteobacteria;o__Burkholderiales;f__Neisseriaceae;g__Eikenella;
Negativicoccus	0	8e-05	k__Bacteria;p__Firmicutes;c__Negativicutes;o__Veillonellales-Selenomonadales;f__Veillonellaceae;g__Negativicoccus;
Photobacterium	0	7.6e-05	k__Bacteria;p__Proteobacteria;c__Gammaproteobacteria;o__Enterobacterales;f__Vibrionaceae;g__Photobacterium;
[Ruminococcus]_gauvreauii_group	5.5e-05	0.000229	k__Bacteria;p__Firmicutes;c__Clostridia;o__Lachnospirales;f__Lachnospiraceae;g__[Ruminococcus]_gauvreauii_group;
Shimia	8e-05	0	k__Bacteria;p__Proteobacteria;c__Alphaproteobacteria;o__Rhodobacterales;f__Rhodobacteraceae;g__Shimia;
Testudinibacter	0.000228	0.000136	k__Bacteria;p__Proteobacteria;c__Gammaproteobacteria;o__Enterobacterales;f__Pasteurellaceae;g__Testudinibacter;
Dielma	9e-06	9.4e-05	k__Bacteria;p__Firmicutes;c__Bacilli;o__Erysipelotrichales;f__Erysipelotrichaceae;g__Dielma;
Clostridioides	0	8.7e-05	k__Bacteria;p__Firmicutes;c__Clostridia;o__Peptostreptococcales-Tissierellales;f__Peptostreptococcaceae;g__Clostridioides;
Defluviitaleaceae_UCG-011	0.000187	4.7e-05	k__Bacteria;p__Firmicutes;c__Clostridia;o__Lachnospirales;f__Defluviitaleaceae;g__Defluviitaleaceae_UCG-011;
Lactobacillus	0.000137	0.00017	k__Bacteria;p__Firmicutes;c__Bacilli;o__Lactobacillales;f__Lactobacillaceae;g__Lactobacillus;
Paenibacillus	8.4e-05	0	k__Bacteria;p__Firmicutes;c__Bacilli;o__Paenibacillales;f__Paenibacillaceae;g__Paenibacillus;
S5-A14a	1.8e-05	7.6e-05	k__Bacteria;p__Firmicutes;c__Clostridia;o__Peptostreptococcales-Tissierellales;f__Anaerovoracaceae;g__S5-A14a;
UCG-003	0.000142	0.000208	k__Bacteria;p__Firmicutes;c__Clostridia;o__Oscillospirales;f__Oscillospiraceae;g__UCG-003;
Pseudochrobactrum	7e-06	6.7e-05	k__Bacteria;p__Proteobacteria;c__Alphaproteobacteria;o__Rhizobiales;f__Rhizobiaceae;g__Pseudochrobactrum;
unidentified_Lachnospiraceae	2.2e-05	0.000117	k__Bacteria;p__Firmicutes;c__Clostridia;o__Lachnospirales;f__Lachnospiraceae;g__unidentified_Lachnospiraceae;
Aliidiomarina	0.000201	0.000225	k__Bacteria;p__Proteobacteria;c__Gammaproteobacteria;o__Enterobacterales;f__Idiomarinaceae;g__Aliidiomarina;
unidentified_Ruminococcaceae	7.2e-05	4.7e-05	k__Bacteria;p__Firmicutes;c__unidentified_Firmicutes;o__Oscillospirales;f__Ruminococcaceae;g__unidentified_Ruminococcaceae;
Anaerotruncus	4.6e-05	9.3e-05	k__Bacteria;p__Firmicutes;c__Clostridia;o__Oscillospirales;f__Ruminococcaceae;g__Anaerotruncus;
Paraprevotella	2.7e-05	7e-05	k__Bacteria;p__Bacteroidota;c__Bacteroidia;o__Bacteroidales;f__Prevotellaceae;g__Paraprevotella;
Terrisporobacter	9.7e-05	3.9e-05	k__Bacteria;p__Firmicutes;c__Clostridia;o__Peptostreptococcales-Tissierellales;f__Peptostreptococcaceae;g__Terrisporobacter;
Cloacibacillus	6e-05	1.8e-05	k__Bacteria;p__Synergistota;c__Synergistia;o__Synergistales;f__Synergistaceae;g__Cloacibacillus;
Faecalicoccus	0	5.6e-05	k__Bacteria;p__Firmicutes;c__Bacilli;o__Erysipelotrichales;f__Erysipelotrichaceae;g__Faecalicoccus;
Limosilactobacillus	0.000113	4e-06	k__Bacteria;p__Firmicutes;c__Bacilli;o__Lactobacillales;f__Lactobacillaceae;g__Limosilactobacillus;
Hydrogenophaga	5.9e-05	1.2e-05	k__Bacteria;p__Proteobacteria;c__Gammaproteobacteria;o__Burkholderiales;f__Comamonadaceae;g__Hydrogenophaga;
Variovorax	5.6e-05	0	k__Bacteria;p__Proteobacteria;c__Gammaproteobacteria;o__Burkholderiales;f__Comamonadaceae;g__Variovorax;
Atopobium	8e-06	7.6e-05	k__Bacteria;p__Actinobacteriota;c__Coriobacteriia;o__Coriobacteriales;f__Atopobiaceae;g__Atopobium;
Turicibacter	9.2e-05	2.2e-05	k__Bacteria;p__Firmicutes;c__Bacilli;o__Erysipelotrichales;f__Erysipelotrichaceae;g__Turicibacter;
[Eubacterium]_ventriosum_group	2.7e-05	0.000127	k__Bacteria;p__Firmicutes;c__Clostridia;o__Lachnospirales;f__Lachnospiraceae;g__[Eubacterium]_ventriosum_group;
Howardella	6.6e-05	0.000199	k__Bacteria;p__Firmicutes;c__Clostridia;o__Lachnospirales;f__Lachnospiraceae;g__Howardella;
Adhaeribacter	1.1e-05	4.9e-05	k__Bacteria;p__Bacteroidota;c__Bacteroidia;o__Cytophagales;f__Hymenobacteraceae;g__Adhaeribacter;
Chroococcidiopsis_PCC_7203	0	4.7e-05	k__Bacteria;p__Cyanobacteria;c__Cyanobacteriia;o__Cyanobacteriales;f__Chroococcidiopsaceae;g__Chroococcidiopsis_PCC_7203;
Halomonas	3.1e-05	0.000101	k__Bacteria;p__Proteobacteria;c__Gammaproteobacteria;o__Pseudomonadales;f__Halomonadaceae;g__Halomonas;
Prevotellaceae_NK3B31_group	5e-06	9.3e-05	k__Bacteria;p__Bacteroidota;c__Bacteroidia;o__Bacteroidales;f__Prevotellaceae;g__Prevotellaceae_NK3B31_group;
DNF00809	4.9e-05	0	k__Bacteria;p__Actinobacteriota;c__Coriobacteriia;o__Coriobacteriales;f__Eggerthellaceae;g__DNF00809;
Chryseobacterium	9.5e-05	5.3e-05	k__Bacteria;p__Bacteroidota;c__Bacteroidia;o__Flavobacteriales;f__Weeksellaceae;g__Chryseobacterium;
Lachnospiraceae_FE2018_group	5e-05	3e-06	k__Bacteria;p__Firmicutes;c__Clostridia;o__Lachnospirales;f__Lachnospiraceae;g__Lachnospiraceae_FE2018_group;
Muribaculum	4.6e-05	0	k__Bacteria;p__Bacteroidota;c__Bacteroidia;o__Bacteroidales;f__Muribaculaceae;g__Muribaculum;
Paenarthrobacter	5.4e-05	4.2e-05	k__Bacteria;p__Actinobacteriota;c__Actinobacteria;o__Micrococcales;f__Micrococcaceae;g__Paenarthrobacter;
Synergistes	0	4.2e-05	k__Bacteria;p__Synergistota;c__Synergistia;o__Synergistales;f__Synergistaceae;g__Synergistes;
Blastomonas	0	4.1e-05	k__Bacteria;p__Proteobacteria;c__Alphaproteobacteria;o__Sphingomonadales;f__Sphingomonadaceae;g__Blastomonas;
Zoogloea	7.4e-05	3e-06	k__Bacteria;p__Proteobacteria;c__Gammaproteobacteria;o__Burkholderiales;f__Rhodocyclaceae;g__Zoogloea;
Sphingobacterium	4.6e-05	3e-06	k__Bacteria;p__Bacteroidota;c__Bacteroidia;o__Sphingobacteriales;f__Sphingobacteriaceae;g__Sphingobacterium;
Oceanobacillus	0	0.000117	k__Bacteria;p__Firmicutes;c__Bacilli;o__Bacillales;f__Bacillaceae;g__Oceanobacillus;
Glutamicibacter	4.2e-05	0	k__Bacteria;p__Actinobacteriota;c__Actinobacteria;o__Micrococcales;f__Micrococcaceae;g__Glutamicibacter;
unidentified_Mitochondria	5.5e-05	4.1e-05	k__Bacteria;p__Proteobacteria;c__Alphaproteobacteria;o__Rickettsiales;f__Mitochondria;g__unidentified_Mitochondria;
Colwellia	4.1e-05	0	k__Bacteria;p__Proteobacteria;c__Gammaproteobacteria;o__Enterobacterales;f__Colwelliaceae;g__Colwellia;
Olsenella	1.2e-05	0.0001	k__Bacteria;p__Actinobacteriota;c__Coriobacteriia;o__Coriobacteriales;f__Atopobiaceae;g__Olsenella;
unidentified_Oscillospiraceae	1.2e-05	8.6e-05	k__Bacteria;p__Firmicutes;c__Clostridia;o__Oscillospirales;f__Oscillospiraceae;g__unidentified_Oscillospiraceae;
Succiniclasticum	0	3.8e-05	k__Bacteria;p__Firmicutes;c__Negativicutes;o__Acidaminococcales;f__Acidaminococcaceae;g__Succiniclasticum;
Edwardsiella	0	3.6e-05	k__Bacteria;p__Proteobacteria;c__Gammaproteobacteria;o__Enterobacterales;f__Hafniaceae;g__Edwardsiella;
Weissella	4.7e-05	3.4e-05	k__Bacteria;p__Firmicutes;c__Bacilli;o__Lactobacillales;f__Lactobacillaceae;g__Weissella;
Uruburuella	9.2e-05	3.2e-05	k__Bacteria;p__Proteobacteria;c__Gammaproteobacteria;o__Burkholderiales;f__Neisseriaceae;g__Uruburuella;
Monoglobus	4.2e-05	0.000109	k__Bacteria;p__Firmicutes;c__Clostridia;o__Monoglobales;f__Monoglobaceae;g__Monoglobus;
Iamia	0	3.6e-05	k__Bacteria;p__Actinobacteriota;c__Acidimicrobiia;o__Microtrichales;f__Iamiaceae;g__Iamia;
Butyrivibrio	2.5e-05	4e-05	k__Bacteria;p__Firmicutes;c__Clostridia;o__Lachnospirales;f__Lachnospiraceae;g__Butyrivibrio;
Carnobacterium	2e-06	3.3e-05	k__Bacteria;p__Firmicutes;c__Bacilli;o__Lactobacillales;f__Carnobacteriaceae;g__Carnobacterium;
Candidatus_Competibacter	3.3e-05	0	k__Bacteria;p__Proteobacteria;c__Gammaproteobacteria;o__Competibacterales;f__Competibacteraceae;g__Candidatus_Competibacter;
Malikia	3.3e-05	0	k__Bacteria;p__Proteobacteria;c__Gammaproteobacteria;o__Burkholderiales;f__Comamonadaceae;g__Malikia;
Micrococcus	4.9e-05	3.6e-05	k__Bacteria;p__Actinobacteriota;c__Actinobacteria;o__Micrococcales;f__Micrococcaceae;g__Micrococcus;
Lactococcus	7.5e-05	2.8e-05	k__Bacteria;p__Firmicutes;c__Bacilli;o__Lactobacillales;f__Streptococcaceae;g__Lactococcus;
Coprobacter	3e-06	3.7e-05	k__Bacteria;p__Bacteroidota;c__Bacteroidia;o__Bacteroidales;f__Barnesiellaceae;g__Coprobacter;
GCA-900066575	2.6e-05	6.4e-05	k__Bacteria;p__Firmicutes;c__Clostridia;o__Lachnospirales;f__Lachnospiraceae;g__GCA-900066575;
unidentified_Rhodospirillales	8e-06	3e-05	k__Bacteria;p__Proteobacteria;c__Alphaproteobacteria;o__Rhodospirillales;f__unidentified_Rhodospirillales;g__unidentified_Rhodospirillales;
Pseudarthrobacter	3.2e-05	0	k__Bacteria;p__Actinobacteriota;c__Actinobacteria;o__Micrococcales;f__Micrococcaceae;g__Pseudarthrobacter;
Mobiluncus	0	3.4e-05	k__Bacteria;p__Actinobacteriota;c__Actinobacteria;o__Actinomycetales;f__Actinomycetaceae;g__Mobiluncus;
Paracoccus	3.9e-05	3.9e-05	k__Bacteria;p__Proteobacteria;c__Alphaproteobacteria;o__Rhodobacterales;f__Rhodobacteraceae;g__Paracoccus;
Mycobacterium	3.9e-05	2e-06	k__Bacteria;p__Actinobacteriota;c__Actinobacteria;o__Corynebacteriales;f__Mycobacteriaceae;g__Mycobacterium;
unidentified_[Eubacterium]_coprostanoligenes_group	1.9e-05	9.8e-05	k__Bacteria;p__Firmicutes;c__Clostridia;o__Oscillospirales;f__[Eubacterium]_coprostanoligenes_group;g__unidentified_[Eubacterium]_coprostanoligenes_group;
Defluviitoga	0	2.8e-05	k__Bacteria;p__Thermotogota;c__Thermotogae;o__Petrotogales;f__Petrotogaceae;g__Defluviitoga;
Thauera	2.7e-05	0	k__Bacteria;p__Proteobacteria;c__Gammaproteobacteria;o__Burkholderiales;f__Rhodocyclaceae;g__Thauera;
Alcaligenes	3e-06	2.8e-05	k__Bacteria;p__Proteobacteria;c__Gammaproteobacteria;o__Burkholderiales;f__Alcaligenaceae;g__Alcaligenes;
Dubosiella	1.1e-05	3.4e-05	k__Bacteria;p__Firmicutes;c__Bacilli;o__Erysipelotrichales;f__Erysipelotrichaceae;g__Dubosiella;
Massilia	4.8e-05	6e-06	k__Bacteria;p__Proteobacteria;c__Gammaproteobacteria;o__Burkholderiales;f__Oxalobacteraceae;g__Massilia;
Candidatus_Chloroploca	0	2.4e-05	k__Bacteria;p__Chloroflexi;c__Chloroflexia;o__Chloroflexales;f__Chloroflexaceae;g__Candidatus_Chloroploca;
Nocardioides	4.4e-05	4e-06	k__Bacteria;p__Actinobacteriota;c__Actinobacteria;o__Propionibacteriales;f__Nocardioidaceae;g__Nocardioides;
Novibacillus	0	2.4e-05	k__Bacteria;p__Firmicutes;c__Bacilli;o__Thermoactinomycetales;f__Thermoactinomycetaceae;g__Novibacillus;
Sphingobium	2.8e-05	5e-06	k__Bacteria;p__Proteobacteria;c__Alphaproteobacteria;o__Sphingomonadales;f__Sphingomonadaceae;g__Sphingobium;
Acidibacter	2.5e-05	0	k__Bacteria;p__Proteobacteria;c__Gammaproteobacteria;o__unidentified_Gammaproteobacteria;f__unidentified_Gammaproteobacteria;g__Acidibacter;
Coprobacillus	3.8e-05	1e-06	k__Bacteria;p__Firmicutes;c__Bacilli;o__Erysipelotrichales;f__Erysipelatoclostridiaceae;g__Coprobacillus;
Lachnospiraceae_UCG-001	1e-05	6.8e-05	k__Bacteria;p__Firmicutes;c__Clostridia;o__Lachnospirales;f__Lachnospiraceae;g__Lachnospiraceae_UCG-001;
Pantoea	3.3e-05	2.9e-05	k__Bacteria;p__Proteobacteria;c__Gammaproteobacteria;o__Enterobacterales;f__Erwiniaceae;g__Pantoea;
Rivibacter	2.5e-05	0	k__Bacteria;p__Proteobacteria;c__Gammaproteobacteria;o__Burkholderiales;f__Comamonadaceae;g__Rivibacter;
Bergeyella	2.5e-05	2e-06	k__Bacteria;p__Bacteroidota;c__Bacteroidia;o__Flavobacteriales;f__Weeksellaceae;g__Bergeyella;
Neisseria	2e-06	2.6e-05	k__Bacteria;p__Proteobacteria;c__Gammaproteobacteria;o__Burkholderiales;f__Neisseriaceae;g__Neisseria;
Pedobacter	2.3e-05	1e-06	k__Bacteria;p__Bacteroidota;c__Bacteroidia;o__Sphingobacteriales;f__Sphingobacteriaceae;g__Pedobacter;
Subgroup_10	2.3e-05	7e-06	k__Bacteria;p__Acidobacteriota;c__Thermoanaerobaculia;o__Thermoanaerobaculales;f__Thermoanaerobaculaceae;g__Subgroup_10;
Sellimonas	2.3e-05	3.5e-05	k__Bacteria;p__Firmicutes;c__Clostridia;o__Lachnospirales;f__Lachnospiraceae;g__Sellimonas;
Sulfitobacter	2.2e-05	0	k__Bacteria;p__Proteobacteria;c__Alphaproteobacteria;o__Rhodobacterales;f__Rhodobacteraceae;g__Sulfitobacter;
Georgenia	2.2e-05	3e-06	k__Bacteria;p__Actinobacteriota;c__Actinobacteria;o__Micrococcales;f__Bogoriellaceae;g__Georgenia;
Slackia	2.6e-05	2.6e-05	k__Bacteria;p__Actinobacteriota;c__Coriobacteriia;o__Coriobacteriales;f__Eggerthellaceae;g__Slackia;
Kocuria	7e-06	3.8e-05	k__Bacteria;p__Actinobacteriota;c__Actinobacteria;o__Micrococcales;f__Micrococcaceae;g__Kocuria;
GCA-900066755	2.3e-05	7e-06	k__Bacteria;p__Firmicutes;c__Clostridia;o__Lachnospirales;f__Lachnospiraceae;g__GCA-900066755;
Edaphobacter	2e-05	0	k__Bacteria;p__Acidobacteriota;c__Acidobacteriae;o__Acidobacteriales;f__Acidobacteriaceae_(Subgroup_1);g__Edaphobacter;
Paludicola	1.5e-05	7.1e-05	k__Bacteria;p__Firmicutes;c__Clostridia;o__Oscillospirales;f__Ruminococcaceae;g__Paludicola;
Phenylobacterium	3.1e-05	2e-06	k__Bacteria;p__Proteobacteria;c__Alphaproteobacteria;o__Caulobacterales;f__Caulobacteraceae;g__Phenylobacterium;
Kosakonia	2e-06	3.2e-05	k__Bacteria;p__Proteobacteria;c__Gammaproteobacteria;o__Enterobacterales;f__Enterobacteriaceae;g__Kosakonia;
Allorhizobium-Neorhizobium-Pararhizobium-Rhizobium	6.5e-05	5.1e-05	k__Bacteria;p__Proteobacteria;c__Alphaproteobacteria;o__Rhizobiales;f__Rhizobiaceae;g__Allorhizobium-Neorhizobium-Pararhizobium-Rhizobium;
Hyphomicrobium	1.9e-05	0	k__Bacteria;p__Proteobacteria;c__Alphaproteobacteria;o__Rhizobiales;f__Hyphomicrobiaceae;g__Hyphomicrobium;
Abiotrophia	1.8e-05	0	k__Bacteria;p__Firmicutes;c__Bacilli;o__Lactobacillales;f__Aerococcaceae;g__Abiotrophia;
[Eubacterium]_fissicatena_group	4.6e-05	6e-06	k__Bacteria;p__Firmicutes;c__Clostridia;o__Lachnospirales;f__Lachnospiraceae;g__[Eubacterium]_fissicatena_group;
Exiguobacterium	4e-06	2.5e-05	k__Bacteria;p__Firmicutes;c__Bacilli;o__Exiguobacterales;f__Exiguobacteraceae;g__Exiguobacterium;
TM7x	4e-06	1.7e-05	k__Bacteria;p__Patescibacteria;c__Saccharimonadia;o__Saccharimonadales;f__Saccharimonadaceae;g__TM7x;
Actinotignum	1.8e-05	0	k__Bacteria;p__Actinobacteriota;c__Actinobacteria;o__Actinomycetales;f__Actinomycetaceae;g__Actinotignum;
Chitinophaga	0	2.2e-05	k__Bacteria;p__Bacteroidota;c__Bacteroidia;o__Chitinophagales;f__Chitinophagaceae;g__Chitinophaga;
Phyllobacterium	1.7e-05	0	k__Bacteria;p__Proteobacteria;c__Alphaproteobacteria;o__Rhizobiales;f__Rhizobiaceae;g__Phyllobacterium;
Acidaminococcus	2.8e-05	2.9e-05	k__Bacteria;p__Firmicutes;c__Negativicutes;o__Acidaminococcales;f__Acidaminococcaceae;g__Acidaminococcus;
Merdibacter	1.6e-05	1e-06	k__Bacteria;p__Firmicutes;c__Bacilli;o__Erysipelotrichales;f__Erysipelotrichaceae;g__Merdibacter;
Bradyrhizobium	3.8e-05	1.7e-05	k__Bacteria;p__Proteobacteria;c__Alphaproteobacteria;o__Rhizobiales;f__Xanthobacteraceae;g__Bradyrhizobium;
Candidatus_Methanofastidiosum	1.6e-05	0	k__Archaea;p__Euryarchaeota;c__Thermococci;o__Methanofastidiosales;f__Methanofastidiosaceae;g__Candidatus_Methanofastidiosum;
Anaerofilum	2.1e-05	2.1e-05	k__Bacteria;p__Firmicutes;c__Clostridia;o__Oscillospirales;f__Ruminococcaceae;g__Anaerofilum;
Erythrobacter	1.6e-05	0	k__Bacteria;p__Proteobacteria;c__Alphaproteobacteria;o__Sphingomonadales;f__Sphingomonadaceae;g__Erythrobacter;
Methanosphaera	1.5e-05	7e-06	k__Archaea;p__Euryarchaeota;c__Methanobacteria;o__Methanobacteriales;f__Methanobacteriaceae;g__Methanosphaera;
Acidipila-Silvibacterium	0	1.4e-05	k__Bacteria;p__Acidobacteriota;c__Acidobacteriae;o__Acidobacteriales;f__Acidobacteriaceae_(Subgroup_1);g__Acidipila-Silvibacterium;
Oribacterium	6e-06	1.4e-05	k__Bacteria;p__Firmicutes;c__Clostridia;o__Lachnospirales;f__Lachnospiraceae;g__Oribacterium;
Flavobacterium	2e-06	2.5e-05	k__Bacteria;p__Bacteroidota;c__Bacteroidia;o__Flavobacteriales;f__Flavobacteriaceae;g__Flavobacterium;
Streptomyces	1.6e-05	3.1e-05	k__Bacteria;p__Actinobacteriota;c__Actinobacteria;o__Streptomycetales;f__Streptomycetaceae;g__Streptomyces;
Rothia	1.4e-05	1.9e-05	k__Bacteria;p__Actinobacteriota;c__Actinobacteria;o__Micrococcales;f__Micrococcaceae;g__Rothia;
Azoarcus	1.4e-05	0	k__Bacteria;p__Proteobacteria;c__Gammaproteobacteria;o__Burkholderiales;f__Rhodocyclaceae;g__Azoarcus;
[Eubacterium]_xylanophilum_group	2e-05	1.5e-05	k__Bacteria;p__Firmicutes;c__Clostridia;o__Lachnospirales;f__Lachnospiraceae;g__[Eubacterium]_xylanophilum_group;
Lactiplantibacillus	0	2.7e-05	k__Bacteria;p__Firmicutes;c__Bacilli;o__Lactobacillales;f__Lactobacillaceae;g__Lactiplantibacillus;
Rosenbergiella	0	1.8e-05	k__Bacteria;p__Proteobacteria;c__Gammaproteobacteria;o__Enterobacterales;f__Erwiniaceae;g__Rosenbergiella;
Paeniclostridium	1.3e-05	0	k__Bacteria;p__Firmicutes;c__Clostridia;o__Peptostreptococcales-Tissierellales;f__Peptostreptococcaceae;g__Paeniclostridium;
Limnobacter	1.3e-05	0	k__Bacteria;p__Proteobacteria;c__Gammaproteobacteria;o__Burkholderiales;f__Burkholderiaceae;g__Limnobacter;
Idiomarina	1.5e-05	1.4e-05	k__Bacteria;p__Proteobacteria;c__Gammaproteobacteria;o__Enterobacterales;f__Idiomarinaceae;g__Idiomarina;
Noviherbaspirillum	0	2.2e-05	k__Bacteria;p__Proteobacteria;c__Gammaproteobacteria;o__Burkholderiales;f__Oxalobacteraceae;g__Noviherbaspirillum;
Phocaeicola	0	1.2e-05	k__Bacteria;p__Bacteroidota;c__Bacteroidia;o__Bacteroidales;f__unidentified_Bacteroidales;g__Phocaeicola;
Methylobacterium-Methylorubrum	1.3e-05	2.2e-05	k__Bacteria;p__Proteobacteria;c__Alphaproteobacteria;o__Rhizobiales;f__Beijerinckiaceae;g__Methylobacterium-Methylorubrum;
Acholeplasma	1.2e-05	0	k__Bacteria;p__Firmicutes;c__Bacilli;o__Acholeplasmatales;f__Acholeplasmataceae;g__Acholeplasma;
Lechevalieria	0	1.2e-05	k__Bacteria;p__Actinobacteriota;c__Actinobacteria;o__Pseudonocardiales;f__Pseudonocardiaceae;g__Lechevalieria;
Leuconostoc	0	2.1e-05	k__Bacteria;p__Firmicutes;c__Bacilli;o__Lactobacillales;f__Lactobacillaceae;g__Leuconostoc;
Proteiniphilum	0	1.2e-05	k__Bacteria;p__Bacteroidota;c__Bacteroidia;o__Bacteroidales;f__Dysgonomonadaceae;g__Proteiniphilum;
Dietzia	1.5e-05	1.4e-05	k__Bacteria;p__Actinobacteriota;c__Actinobacteria;o__Corynebacteriales;f__Dietziaceae;g__Dietzia;
Nitrospira	1.8e-05	2e-06	k__Bacteria;p__Nitrospirota;c__Nitrospiria;o__Nitrospirales;f__Nitrospiraceae;g__Nitrospira;
Commensalibacter	1.1e-05	0	k__Bacteria;p__Proteobacteria;c__Alphaproteobacteria;o__Acetobacterales;f__Acetobacteraceae;g__Commensalibacter;
Pseudophaeobacter	1.1e-05	0	k__Bacteria;p__Proteobacteria;c__Alphaproteobacteria;o__Rhodobacterales;f__Rhodobacteraceae;g__Pseudophaeobacter;
Holdemania	3.4e-05	2.9e-05	k__Bacteria;p__Firmicutes;c__Bacilli;o__Erysipelotrichales;f__Erysipelotrichaceae;g__Holdemania;
Bryobacter	1.7e-05	6e-06	k__Bacteria;p__Acidobacteriota;c__Acidobacteriae;o__Bryobacterales;f__Bryobacteraceae;g__Bryobacter;
Mycoplasma	1.1e-05	5e-06	k__Bacteria;p__Firmicutes;c__Bacilli;o__Mycoplasmatales;f__Mycoplasmataceae;g__Mycoplasma;
Labrys	0	1e-05	k__Bacteria;p__Proteobacteria;c__Alphaproteobacteria;o__Rhizobiales;f__Labraceae;g__Labrys;
Dyella	0	1e-05	k__Bacteria;p__Proteobacteria;c__Gammaproteobacteria;o__Xanthomonadales;f__Rhodanobacteraceae;g__Dyella;
Oscillospira	0	1.7e-05	k__Bacteria;p__Firmicutes;c__Clostridia;o__Oscillospirales;f__Oscillospiraceae;g__Oscillospira;
Candidatus_Udaeobacter	0	1.3e-05	k__Bacteria;p__Verrucomicrobiota;c__Verrucomicrobiae;o__Chthoniobacterales;f__Chthoniobacteraceae;g__Candidatus_Udaeobacter;
Saccharopolyspora	0	1e-05	k__Bacteria;p__Actinobacteriota;c__Actinobacteria;o__Pseudonocardiales;f__Pseudonocardiaceae;g__Saccharopolyspora;
unidentified_JG30-KF-CM45	1.1e-05	1e-05	k__Bacteria;p__Chloroflexi;c__Chloroflexia;o__Thermomicrobiales;f__JG30-KF-CM45;g__unidentified_JG30-KF-CM45;
unidentified_Thermomonosporaceae	0	1e-05	k__Bacteria;p__Actinobacteriota;c__Actinobacteria;o__Streptosporangiales;f__Thermomonosporaceae;g__unidentified_Thermomonosporaceae;
Faecalibaculum	0	1e-05	k__Bacteria;p__Firmicutes;c__Bacilli;o__Erysipelotrichales;f__Erysipelotrichaceae;g__Faecalibaculum;
Gracilibacillus	0	1.7e-05	k__Bacteria;p__Firmicutes;c__Bacilli;o__Bacillales;f__Bacillaceae;g__Gracilibacillus;
Marinobacter	1e-05	0	k__Bacteria;p__Proteobacteria;c__Gammaproteobacteria;o__Pseudomonadales;f__Marinobacteraceae;g__Marinobacter;
Bauldia	1e-05	0	k__Bacteria;p__Proteobacteria;c__Alphaproteobacteria;o__Rhizobiales;f__unidentified_Rhizobiales;g__Bauldia;
[Eubacterium]_brachy_group	1.9e-05	1e-05	k__Bacteria;p__Firmicutes;c__Clostridia;o__Peptostreptococcales-Tissierellales;f__Anaerovoracaceae;g__[Eubacterium]_brachy_group;
UCG-009	1.4e-05	2.7e-05	k__Bacteria;p__Firmicutes;c__Clostridia;o__Oscillospirales;f__Butyricicoccaceae;g__UCG-009;
Alcanivorax	2e-06	1.2e-05	k__Bacteria;p__Proteobacteria;c__Gammaproteobacteria;o__Pseudomonadales;f__Alcanivoracaceae1;g__Alcanivorax;
unidentified_Ruminococcaceae_	4e-06	1.2e-05	k__Bacteria;p__Firmicutes;c__Clostridia;o__Oscillospirales;f__Ruminococcaceae;g__unidentified_Ruminococcaceae;
CL500-29_marine_group	1e-05	3e-06	k__Bacteria;p__Actinobacteriota;c__Acidimicrobiia;o__Microtrichales;f__Ilumatobacteraceae;g__CL500-29_marine_group;
Allobaculum	5e-06	9e-06	k__Bacteria;p__Firmicutes;c__Bacilli;o__Erysipelotrichales;f__Erysipelotrichaceae;g__Allobaculum;
Paraeggerthella	1.1e-05	7e-06	k__Bacteria;p__Actinobacteriota;c__Coriobacteriia;o__Coriobacteriales;f__Eggerthellaceae;g__Paraeggerthella;
SM23-31	1e-05	0	k__Bacteria;p__Calditrichota;c__Calditrichia;o__Calditrichales;f__Calditrichaceae;g__SM23-31;
Sporosarcina	1.2e-05	4e-06	k__Bacteria;p__Firmicutes;c__Bacilli;o__Bacillales;f__Planococcaceae;g__Sporosarcina;
Aerococcus	1.1e-05	1.1e-05	k__Bacteria;p__Firmicutes;c__Bacilli;o__Lactobacillales;f__Aerococcaceae;g__Aerococcus;
Pleurocapsa_PCC-7319	0	8e-06	k__Bacteria;p__Cyanobacteria;c__Cyanobacteriia;o__Cyanobacteriales;f__Xenococcaceae;g__Pleurocapsa_PCC-7319;
Acidothermus	2e-06	1.2e-05	k__Bacteria;p__Actinobacteriota;c__Actinobacteria;o__Frankiales;f__Acidothermaceae;g__Acidothermus;
Gordonibacter	1.1e-05	5e-06	k__Bacteria;p__Actinobacteriota;c__Coriobacteriia;o__Coriobacteriales;f__Eggerthellaceae;g__Gordonibacter;
unidentified_Clostridia_vadinBB60_group	0	8e-06	k__Bacteria;p__Firmicutes;c__Clostridia;o__Clostridia_vadinBB60_group;f__unidentified_Clostridia_vadinBB60_group;g__unidentified_Clostridia_vadinBB60_group;
Candidatus_Soleaferrea	1.1e-05	1e-05	k__Bacteria;p__Firmicutes;c__Clostridia;o__Oscillospirales;f__Ruminococcaceae;g__Candidatus_Soleaferrea;
Herbaspirillum	9e-06	0	k__Bacteria;p__Proteobacteria;c__Gammaproteobacteria;o__Burkholderiales;f__Oxalobacteraceae;g__Herbaspirillum;
Psychrobacter	1e-05	1.1e-05	k__Bacteria;p__Proteobacteria;c__Gammaproteobacteria;o__Pseudomonadales;f__Moraxellaceae;g__Psychrobacter;
Cloacibacterium	1e-05	4e-06	k__Bacteria;p__Bacteroidota;c__Bacteroidia;o__Flavobacteriales;f__Weeksellaceae;g__Cloacibacterium;
Methanobacterium	0	1.3e-05	k__Archaea;p__Euryarchaeota;c__Methanobacteria;o__Methanobacteriales;f__Methanobacteriaceae;g__Methanobacterium;
CHKCI001	1e-06	8e-06	k__Bacteria;p__Firmicutes;c__Clostridia;o__Lachnospirales;f__Lachnospiraceae;g__CHKCI001;
Anoxybacillus	1.1e-05	1.2e-05	k__Bacteria;p__Firmicutes;c__Bacilli;o__Bacillales;f__Bacillaceae;g__Anoxybacillus;
Vagococcus	9e-06	0	k__Bacteria;p__Firmicutes;c__Bacilli;o__Lactobacillales;f__Vagococcaceae;g__Vagococcus;
Vogesella	1.8e-05	8e-06	k__Bacteria;p__Proteobacteria;c__Gammaproteobacteria;o__Burkholderiales;f__Chromobacteriaceae;g__Vogesella;
Ellin517	0	8e-06	k__Bacteria;p__Verrucomicrobiota;c__Verrucomicrobiae;o__Pedosphaerales;f__Pedosphaeraceae;g__Ellin517;
Comamonas	8e-06	5e-06	k__Bacteria;p__Proteobacteria;c__Gammaproteobacteria;o__Burkholderiales;f__Comamonadaceae;g__Comamonas;
Pusillimonas	8e-06	0	k__Bacteria;p__Proteobacteria;c__Gammaproteobacteria;o__Burkholderiales;f__Alcaligenaceae;g__Pusillimonas;
unidentified_Anaerolineaceae	0	7e-06	k__Bacteria;p__Chloroflexi;c__Anaerolineae;o__Anaerolineales;f__Anaerolineaceae;g__unidentified_Anaerolineaceae;
Pediococcus	8e-06	0	k__Bacteria;p__Firmicutes;c__Bacilli;o__Lactobacillales;f__Lactobacillaceae;g__Pediococcus;
Ohtaekwangia	8e-06	0	k__Bacteria;p__Bacteroidota;c__Bacteroidia;o__Cytophagales;f__Microscillaceae;g__Ohtaekwangia;
Enterorhabdus	5e-06	1.1e-05	k__Bacteria;p__Actinobacteriota;c__Coriobacteriia;o__Coriobacteriales;f__Eggerthellaceae;g__Enterorhabdus;
Ramlibacter	9e-06	0	k__Bacteria;p__Proteobacteria;c__Gammaproteobacteria;o__Burkholderiales;f__Comamonadaceae;g__Ramlibacter;
Brevibacterium	8e-06	5e-06	k__Bacteria;p__Actinobacteriota;c__Actinobacteria;o__Micrococcales;f__Brevibacteriaceae;g__Brevibacterium;
Brachybacterium	1.1e-05	0	k__Bacteria;p__Actinobacteriota;c__Actinobacteria;o__Micrococcales;f__Dermabacteraceae;g__Brachybacterium;
Trichococcus	8e-06	0	k__Bacteria;p__Firmicutes;c__Bacilli;o__Lactobacillales;f__Carnobacteriaceae;g__Trichococcus;
F0058	8e-06	0	k__Bacteria;p__Bacteroidota;c__Bacteroidia;o__Bacteroidales;f__Paludibacteraceae;g__F0058;
Fructilactobacillus	7e-06	0	k__Bacteria;p__Firmicutes;c__Bacilli;o__Lactobacillales;f__Lactobacillaceae;g__Fructilactobacillus;
Microlunatus	7e-06	0	k__Bacteria;p__Actinobacteriota;c__Actinobacteria;o__Propionibacteriales;f__Propionibacteriaceae;g__Microlunatus;
Edaphobaculum	7e-06	3e-06	k__Bacteria;p__Bacteroidota;c__Bacteroidia;o__Chitinophagales;f__Chitinophagaceae;g__Edaphobaculum;
Phocea	0	9e-06	k__Bacteria;p__Firmicutes;c__Clostridia;o__Oscillospirales;f__Ruminococcaceae;g__Phocea;
unidentified_Gaiellales	7e-06	0	k__Bacteria;p__Actinobacteriota;c__Thermoleophilia;o__Gaiellales;f__unidentified_Gaiellales;g__unidentified_Gaiellales;
MND1	8e-06	0	k__Bacteria;p__Proteobacteria;c__Gammaproteobacteria;o__Burkholderiales;f__Nitrosomonadaceae;g__MND1;
Elusimicrobium	0	7e-06	k__Bacteria;p__Elusimicrobiota;c__Elusimicrobia;o__Elusimicrobiales;f__Elusimicrobiaceae;g__Elusimicrobium;
Chitinimonas	7e-06	0	k__Bacteria;p__Proteobacteria;c__Gammaproteobacteria;o__Burkholderiales;f__Chitinimonadaceae;g__Chitinimonas;
Chthonomonas	0	7e-06	k__Bacteria;p__Armatimonadota;c__Chthonomonadetes;o__Chthonomonadales;f__Chthonomonadaceae;g__Chthonomonas;
Fastidiosipila	0	7e-06	k__Bacteria;p__Firmicutes;c__Clostridia;o__Oscillospirales;f__Hungateiclostridiaceae;g__Fastidiosipila;
Xanthobacter	0	7e-06	k__Bacteria;p__Proteobacteria;c__Alphaproteobacteria;o__Rhizobiales;f__Xanthobacteraceae;g__Xanthobacter;
Tannerella	0	7e-06	k__Bacteria;p__Bacteroidota;c__Bacteroidia;o__Bacteroidales;f__Tannerellaceae;g__Tannerella;
unidentified_Haloferacaceae	7e-06	0	k__Archaea;p__Halobacterota;c__Halobacteria;o__Halobacterales;f__Haloferacaceae;g__unidentified_Haloferacaceae;
Aurantimonas	7e-06	1e-06	k__Bacteria;p__Proteobacteria;c__Alphaproteobacteria;o__Rhizobiales;f__Rhizobiaceae;g__Aurantimonas;
Cyanobium_PCC-6307	7e-06	0	k__Bacteria;p__Cyanobacteria;c__Cyanobacteriia;o__Synechococcales;f__Cyanobiaceae;g__Cyanobium_PCC-6307;
Arthrobacter	7e-06	0	k__Bacteria;p__Actinobacteriota;c__Actinobacteria;o__Micrococcales;f__Micrococcaceae;g__Arthrobacter;
Alteromonas	7e-06	0	k__Bacteria;p__Proteobacteria;c__Gammaproteobacteria;o__Enterobacterales;f__Alteromonadaceae;g__Alteromonas;
Candidatus_Solibacter	2e-06	7e-06	k__Bacteria;p__Acidobacteriota;c__Acidobacteriae;o__Solibacterales;f__Solibacteraceae;g__Candidatus_Solibacter;
Anaeroglobus	0	6e-06	k__Bacteria;p__Firmicutes;c__Negativicutes;o__Veillonellales-Selenomonadales;f__Veillonellaceae;g__Anaeroglobus;
Pseudoxanthomonas	6e-06	0	k__Bacteria;p__Proteobacteria;c__Gammaproteobacteria;o__Xanthomonadales;f__Xanthomonadaceae;g__Pseudoxanthomonas;
SWB02	0	1e-05	k__Bacteria;p__Proteobacteria;c__Alphaproteobacteria;o__Caulobacterales;f__Hyphomonadaceae;g__SWB02;
Sedimentibacter	0	7e-06	k__Bacteria;p__Firmicutes;c__Clostridia;o__Peptostreptococcales-Tissierellales;f__Sedimentibacteraceae;g__Sedimentibacter;
Polaribacter	6e-06	0	k__Bacteria;p__Bacteroidota;c__Bacteroidia;o__Flavobacteriales;f__Flavobacteriaceae;g__Polaribacter;
Victivallis	1e-06	6e-06	k__Bacteria;p__Verrucomicrobiota;c__Lentisphaeria;o__Victivallales;f__Victivallaceae;g__Victivallis;
Caproiciproducens	0	1.6e-05	k__Bacteria;p__Firmicutes;c__Clostridia;o__Oscillospirales;f__Ruminococcaceae;g__Caproiciproducens;
Sporichthya	0	5e-06	k__Bacteria;p__Actinobacteriota;c__Actinobacteria;o__Frankiales;f__Sporichthyaceae;g__Sporichthya;
Adlercreutzia	5e-06	2e-06	k__Bacteria;p__Actinobacteriota;c__Coriobacteriia;o__Coriobacteriales;f__Eggerthellaceae;g__Adlercreutzia;
Candidatus_Nitrosotalea	5e-06	0	k__Archaea;p__Crenarchaeota;c__Nitrososphaeria;o__Nitrosotaleales;f__Nitrosotaleaceae;g__Candidatus_Nitrosotalea;
Lacticaseibacillus	0	7e-06	k__Bacteria;p__Firmicutes;c__Bacilli;o__Lactobacillales;f__Lactobacillaceae;g__Lacticaseibacillus;
Aquicella	4e-06	5e-06	k__Bacteria;p__Proteobacteria;c__Gammaproteobacteria;o__Diplorickettsiales;f__Diplorickettsiaceae;g__Aquicella;
JG30a-KF-32	0	5e-06	k__Bacteria;p__Chloroflexi;c__Ktedonobacteria;o__Ktedonobacterales;f__Ktedonobacteraceae;g__JG30a-KF-32;
Catabacter	7e-06	6e-06	k__Bacteria;p__Firmicutes;c__Clostridia;o__Christensenellales;f__Christensenellaceae;g__Catabacter;
Facklamia	0	5e-06	k__Bacteria;p__Firmicutes;c__Bacilli;o__Lactobacillales;f__Aerococcaceae;g__Facklamia;
unidentified_S085	0	5e-06	k__Bacteria;p__Chloroflexi;c__Dehalococcoidia;o__S085;f__unidentified_S085;g__unidentified_S085;
Paenisporosarcina	5e-06	1e-06	k__Bacteria;p__Firmicutes;c__Bacilli;o__Bacillales;f__Planococcaceae;g__Paenisporosarcina;
Erysipelotrichaceae_UCG-006	0	5e-06	k__Bacteria;p__Firmicutes;c__Bacilli;o__Erysipelotrichales;f__Erysipelotrichaceae;g__Erysipelotrichaceae_UCG-006;
Steroidobacter	8e-06	0	k__Bacteria;p__Proteobacteria;c__Gammaproteobacteria;o__Steroidobacterales;f__Steroidobacteraceae;g__Steroidobacter;
Rhodanobacter	1e-06	6e-06	k__Bacteria;p__Proteobacteria;c__Gammaproteobacteria;o__Xanthomonadales;f__Rhodanobacteraceae;g__Rhodanobacter;
Sarcina	0	8e-06	k__Bacteria;p__Firmicutes;c__Clostridia;o__Clostridiales;f__Clostridiaceae;g__Sarcina;
Lactonifactor	5e-06	0	k__Bacteria;p__Firmicutes;c__Clostridia;o__Lachnospirales;f__Lachnospiraceae;g__Lactonifactor;
Pseudoflavonifractor	0	5e-06	k__Bacteria;p__Firmicutes;c__Clostridia;o__Oscillospirales;f__Oscillospiraceae;g__Pseudoflavonifractor;
Desertibacter	0	4e-06	k__Bacteria;p__Proteobacteria;c__Alphaproteobacteria;o__Azospirillales;f__Azospirillaceae;g__Desertibacter;
Gallicola	0	7e-06	k__Bacteria;p__Firmicutes;c__Clostridia;o__Peptostreptococcales-Tissierellales;f__Family_XI;g__Gallicola;
Virgisporangium	0	4e-06	k__Bacteria;p__Actinobacteriota;c__Actinobacteria;o__Micromonosporales;f__Micromonosporaceae;g__Virgisporangium;
Altererythrobacter	4e-06	0	k__Bacteria;p__Proteobacteria;c__Alphaproteobacteria;o__Sphingomonadales;f__Sphingomonadaceae;g__Altererythrobacter;
Atopostipes	4e-06	1e-06	k__Bacteria;p__Firmicutes;c__Bacilli;o__Lactobacillales;f__Carnobacteriaceae;g__Atopostipes;
unidentified_Gemmatimonadaceae	0	4e-06	k__Bacteria;p__Gemmatimonadota;c__Gemmatimonadetes;o__Gemmatimonadales;f__Gemmatimonadaceae;g__unidentified_Gemmatimonadaceae;
Methanoregula	4e-06	2e-06	k__Archaea;p__Halobacterota;c__Methanomicrobia;o__Methanomicrobiales;f__Methanoregulaceae;g__Methanoregula;
Lysobacter	4e-06	8e-06	k__Bacteria;p__Proteobacteria;c__Gammaproteobacteria;o__Xanthomonadales;f__Xanthomonadaceae;g__Lysobacter;
Z114MB74	0	4e-06	k__Bacteria;p__Methylomirabilota;c__Methylomirabilia;o__Methylomirabilales;f__Methylomirabilaceae;g__Z114MB74;
Soonwooa	3e-06	4e-06	k__Bacteria;p__Bacteroidota;c__Bacteroidia;o__Flavobacteriales;f__Weeksellaceae;g__Soonwooa;
Pseudorhodoplanes	0	7e-06	k__Bacteria;p__Proteobacteria;c__Alphaproteobacteria;o__Rhizobiales;f__Xanthobacteraceae;g__Pseudorhodoplanes;
Centipeda	5e-06	0	k__Bacteria;p__Firmicutes;c__Negativicutes;o__Veillonellales-Selenomonadales;f__Selenomonadaceae;g__Centipeda;
Aquabacterium	4e-06	7e-06	k__Bacteria;p__Proteobacteria;c__Gammaproteobacteria;o__Burkholderiales;f__Comamonadaceae;g__Aquabacterium;
Proteus	0	4e-06	k__Bacteria;p__Proteobacteria;c__Gammaproteobacteria;o__Enterobacterales;f__Morganellaceae;g__Proteus;
SM1A02	4e-06	0	k__Bacteria;p__Planctomycetota;c__Phycisphaerae;o__Phycisphaerales;f__Phycisphaeraceae;g__SM1A02;
GKS98_freshwater_group	4e-06	0	k__Bacteria;p__Proteobacteria;c__Gammaproteobacteria;o__Burkholderiales;f__Alcaligenaceae;g__GKS98_freshwater_group;
Petrimonas	0	5e-06	k__Bacteria;p__Bacteroidota;c__Bacteroidia;o__Bacteroidales;f__Dysgonomonadaceae;g__Petrimonas;
unidentified_Rhodanobacteraceae	0	4e-06	k__Bacteria;p__Proteobacteria;c__Gammaproteobacteria;o__Xanthomonadales;f__Rhodanobacteraceae;g__unidentified_Rhodanobacteraceae;
Amaricoccus	4e-06	0	k__Bacteria;p__Proteobacteria;c__Alphaproteobacteria;o__Rhodobacterales;f__Rhodobacteraceae;g__Amaricoccus;
Pseudonocardia	7e-06	0	k__Bacteria;p__Actinobacteriota;c__Actinobacteria;o__Pseudonocardiales;f__Pseudonocardiaceae;g__Pseudonocardia;
Nesterenkonia	0	4e-06	k__Bacteria;p__Actinobacteriota;c__Actinobacteria;o__Micrococcales;f__Micrococcaceae;g__Nesterenkonia;
Agromyces	4e-06	0	k__Bacteria;p__Actinobacteriota;c__Actinobacteria;o__Micrococcales;f__Microbacteriaceae;g__Agromyces;
Piscinibacter	4e-06	0	k__Bacteria;p__Proteobacteria;c__Gammaproteobacteria;o__Burkholderiales;f__Comamonadaceae;g__Piscinibacter;
Leucobacter	0	4e-06	k__Bacteria;p__Actinobacteriota;c__Actinobacteria;o__Micrococcales;f__Microbacteriaceae;g__Leucobacter;
Murdochiella	4e-06	2e-06	k__Bacteria;p__Firmicutes;c__Clostridia;o__Peptostreptococcales-Tissierellales;f__Family_XI;g__Murdochiella;
Hydrogenoanaerobacterium	0	4e-06	k__Bacteria;p__Firmicutes;c__Clostridia;o__Oscillospirales;f__unidentified_Oscillospirales;g__Hydrogenoanaerobacterium;
Thermicanus	3e-06	4e-06	k__Bacteria;p__Firmicutes;c__Bacilli;o__Thermicanales;f__Thermicanaceae;g__Thermicanus;
Mangrovibacter	0	6e-06	k__Bacteria;p__Proteobacteria;c__Gammaproteobacteria;o__Enterobacterales;f__Enterobacteriaceae;g__Mangrovibacter;
Lacunisphaera	4e-06	0	k__Bacteria;p__Verrucomicrobiota;c__Verrucomicrobiae;o__Opitutales;f__Opitutaceae;g__Lacunisphaera;
Sneathia	0	3e-06	k__Bacteria;p__Fusobacteriota;c__Fusobacteriia;o__Fusobacteriales;f__Leptotrichiaceae;g__Sneathia;
Mailhella	0	3e-06	k__Bacteria;p__Desulfobacterota;c__Desulfovibrionia;o__Desulfovibrionales;f__Desulfovibrionaceae;g__Mailhella;
IMCC26207	0	3e-06	k__Bacteria;p__Actinobacteriota;c__Acidimicrobiia;o__Microtrichales;f__Microtrichaceae;g__IMCC26207;
Tumebacillus	0	3e-06	k__Bacteria;p__Firmicutes;c__Bacilli;o__Alicyclobacillales;f__Alicyclobacillaceae;g__Tumebacillus;
Cupriavidus	0	3e-06	k__Bacteria;p__Proteobacteria;c__Gammaproteobacteria;o__Burkholderiales;f__Burkholderiaceae;g__Cupriavidus;
Solibacillus	0	3e-06	k__Bacteria;p__Firmicutes;c__Bacilli;o__Bacillales;f__Planococcaceae;g__Solibacillus;
Caldibacillus	4e-06	0	k__Bacteria;p__Firmicutes;c__Bacilli;o__Bacillales;f__Bacillaceae;g__Caldibacillus;
Prosthecobacter	4e-06	0	k__Bacteria;p__Verrucomicrobiota;c__Verrucomicrobiae;o__Verrucomicrobiales;f__Verrucomicrobiaceae;g__Prosthecobacter;
Defluviicoccus	4e-06	0	k__Bacteria;p__Proteobacteria;c__Alphaproteobacteria;o__Defluviicoccales;f__Defluviicoccaceae;g__Defluviicoccus;
Thermoanaerobaculum	0	3e-06	k__Bacteria;p__Acidobacteriota;c__Thermoanaerobaculia;o__Thermoanaerobaculales;f__Thermoanaerobaculaceae;g__Thermoanaerobaculum;
Rhodoplanes	4e-06	0	k__Bacteria;p__Proteobacteria;c__Alphaproteobacteria;o__Rhizobiales;f__Xanthobacteraceae;g__Rhodoplanes;
Rheinheimera	1e-06	4e-06	k__Bacteria;p__Proteobacteria;c__Gammaproteobacteria;o__Enterobacterales;f__Alteromonadaceae;g__Rheinheimera;
Lachnospiraceae_FCS020_group	1e-05	5e-06	k__Bacteria;p__Firmicutes;c__Clostridia;o__Lachnospirales;f__Lachnospiraceae;g__Lachnospiraceae_FCS020_group;
unidentified_Rhodocyclaceae	0	3e-06	k__Bacteria;p__Proteobacteria;c__Gammaproteobacteria;o__Burkholderiales;f__Rhodocyclaceae;g__unidentified_Rhodocyclaceae;
unidentified_WPS-2	0	3e-06	k__Bacteria;p__WPS-2;c__unidentified_WPS-2;o__unidentified_WPS-2;f__unidentified_WPS-2;g__unidentified_WPS-2;
Janthinobacterium	0	7e-06	k__Bacteria;p__Proteobacteria;c__Gammaproteobacteria;o__Burkholderiales;f__Oxalobacteraceae;g__Janthinobacterium;
Bosea	4e-06	2e-06	k__Bacteria;p__Proteobacteria;c__Alphaproteobacteria;o__Rhizobiales;f__Beijerinckiaceae;g__Bosea;
Ureaplasma	4e-06	0	k__Bacteria;p__Firmicutes;c__Bacilli;o__Mycoplasmatales;f__Mycoplasmataceae;g__Ureaplasma;
Succinivibrio	4e-06	1e-06	k__Bacteria;p__Proteobacteria;c__Gammaproteobacteria;o__Enterobacterales;f__Succinivibrionaceae;g__Succinivibrio;
GOUTA6	4e-06	0	k__Bacteria;p__Proteobacteria;c__Gammaproteobacteria;o__Burkholderiales;f__Nitrosomonadaceae;g__GOUTA6;
Psychrobacillus	4e-06	0	k__Bacteria;p__Firmicutes;c__Bacilli;o__Bacillales;f__Planococcaceae;g__Psychrobacillus;
Helicobacter	4e-06	3e-06	k__Bacteria;p__Campylobacterota;c__Campylobacteria;o__Campylobacterales;f__Helicobacteraceae;g__Helicobacter;
Devosia	4e-06	0	k__Bacteria;p__Proteobacteria;c__Alphaproteobacteria;o__Rhizobiales;f__Devosiaceae;g__Devosia;
Zunongwangia	4e-06	0	k__Bacteria;p__Bacteroidota;c__Bacteroidia;o__Flavobacteriales;f__Flavobacteriaceae;g__Zunongwangia;
Gemmatimonas	0	3e-06	k__Bacteria;p__Gemmatimonadota;c__Gemmatimonadetes;o__Gemmatimonadales;f__Gemmatimonadaceae;g__Gemmatimonas;
Catenisphaera	0	5e-06	k__Bacteria;p__Firmicutes;c__Bacilli;o__Erysipelotrichales;f__Erysipelotrichaceae;g__Catenisphaera;
Agrococcus	4e-06	0	k__Bacteria;p__Actinobacteriota;c__Actinobacteria;o__Micrococcales;f__Microbacteriaceae;g__Agrococcus;
Rhodococcus	0	4e-06	k__Bacteria;p__Actinobacteriota;c__Actinobacteria;o__Corynebacteriales;f__Nocardiaceae;g__Rhodococcus;
Melghirimyces	0	3e-06	k__Bacteria;p__Firmicutes;c__Bacilli;o__Thermoactinomycetales;f__Thermoactinomycetaceae;g__Melghirimyces;
UCG-004	0	2e-06	k__Bacteria;p__Firmicutes;c__Bacilli;o__Erysipelotrichales;f__Erysipelatoclostridiaceae;g__UCG-004;
Novosphingobium	1e-06	9e-06	k__Bacteria;p__Proteobacteria;c__Alphaproteobacteria;o__Sphingomonadales;f__Sphingomonadaceae;g__Novosphingobium;
Anaerovorax	3e-06	0	k__Bacteria;p__Firmicutes;c__Clostridia;o__Peptostreptococcales-Tissierellales;f__Anaerovoracaceae;g__Anaerovorax;
Azospira	3e-06	0	k__Bacteria;p__Proteobacteria;c__Gammaproteobacteria;o__Burkholderiales;f__Rhodocyclaceae;g__Azospira;
Nakamurella	0	2e-06	k__Bacteria;p__Actinobacteriota;c__Actinobacteria;o__Frankiales;f__Nakamurellaceae;g__Nakamurella;
Methylobacillus	3e-06	0	k__Bacteria;p__Proteobacteria;c__Gammaproteobacteria;o__Burkholderiales;f__Methylophilaceae;g__Methylobacillus;
Raoultibacter	5e-06	1e-06	k__Bacteria;p__Actinobacteriota;c__Coriobacteriia;o__Coriobacteriales;f__unidentified_Coriobacteriales;g__Raoultibacter;
hgcI_clade	4e-06	0	k__Bacteria;p__Actinobacteriota;c__Actinobacteria;o__Frankiales;f__Sporichthyaceae;g__hgcI_clade;
Arcobacter	0	2e-06	k__Bacteria;p__Campylobacterota;c__Campylobacteria;o__Campylobacterales;f__Arcobacteraceae;g__Arcobacter;
Sulfurifustis	0	2e-06	k__Bacteria;p__Proteobacteria;c__Gammaproteobacteria;o__Acidiferrobacterales;f__Acidiferrobacteraceae;g__Sulfurifustis;
Nautella	3e-06	0	k__Bacteria;p__Proteobacteria;c__Alphaproteobacteria;o__Rhodobacterales;f__Rhodobacteraceae;g__Nautella;
Robinsoniella	0	2e-06	k__Bacteria;p__Firmicutes;c__Clostridia;o__Lachnospirales;f__Lachnospiraceae;g__Robinsoniella;
Christensenella	3e-06	2e-06	k__Bacteria;p__Firmicutes;c__Clostridia;o__Christensenellales;f__Christensenellaceae;g__Christensenella;
Conexibacter	0	2e-06	k__Bacteria;p__Actinobacteriota;c__Thermoleophilia;o__Solirubrobacterales;f__Solirubrobacteraceae;g__Conexibacter;
Propioniciclava	0	2e-06	k__Bacteria;p__Actinobacteriota;c__Actinobacteria;o__Propionibacteriales;f__Propionibacteriaceae;g__Propioniciclava;
Thiocapsa	0	2e-06	k__Bacteria;p__Proteobacteria;c__Gammaproteobacteria;o__Chromatiales;f__Chromatiaceae;g__Thiocapsa;
Saccharomonospora	0	2e-06	k__Bacteria;p__Actinobacteriota;c__Actinobacteria;o__Pseudonocardiales;f__Pseudonocardiaceae;g__Saccharomonospora;
Aeromicrobium	4e-06	0	k__Bacteria;p__Actinobacteriota;c__Actinobacteria;o__Propionibacteriales;f__Nocardioidaceae;g__Aeromicrobium;
Cellulosimicrobium	3e-06	0	k__Bacteria;p__Actinobacteriota;c__Actinobacteria;o__Micrococcales;f__Promicromonosporaceae;g__Cellulosimicrobium;
Catenulispora	0	2e-06	k__Bacteria;p__Actinobacteriota;c__Actinobacteria;o__Catenulisporales;f__Catenulisporaceae;g__Catenulispora;
Latilactobacillus	0	4e-06	k__Bacteria;p__Firmicutes;c__Bacilli;o__Lactobacillales;f__Lactobacillaceae;g__Latilactobacillus;
Ruminobacter	0	2e-06	k__Bacteria;p__Proteobacteria;c__Gammaproteobacteria;o__Enterobacterales;f__Succinivibrionaceae;g__Ruminobacter;
F0332	3e-06	0	k__Bacteria;p__Actinobacteriota;c__Actinobacteria;o__Actinomycetales;f__Actinomycetaceae;g__F0332;
Ammoniibacillus	0	2e-06	k__Bacteria;p__Firmicutes;c__Bacilli;o__Paenibacillales;f__Paenibacillaceae;g__Ammoniibacillus;
Limnochorda	0	2e-06	k__Bacteria;p__Firmicutes;c__Limnochordia;o__Limnochordales;f__Limnochordaceae;g__Limnochorda;
Candidatus_Aquiluna	0	4e-06	k__Bacteria;p__Actinobacteriota;c__Actinobacteria;o__Micrococcales;f__Microbacteriaceae;g__Candidatus_Aquiluna;
Ezakiella	2e-06	4e-06	k__Bacteria;p__Firmicutes;c__Clostridia;o__Peptostreptococcales-Tissierellales;f__Family_XI;g__Ezakiella;
Kytococcus	0	2e-06	k__Bacteria;p__Actinobacteriota;c__Actinobacteria;o__Micrococcales;f__Dermacoccaceae;g__Kytococcus;
unidentified_Synergistaceae	0	2e-06	k__Bacteria;p__Synergistota;c__Synergistia;o__Synergistales;f__Synergistaceae;g__unidentified_Synergistaceae;
Jatrophihabitans	0	2e-06	k__Bacteria;p__Actinobacteriota;c__Actinobacteria;o__Frankiales;f__Frankiaceae;g__Jatrophihabitans;
Millisia	3e-06	0	k__Bacteria;p__Actinobacteriota;c__Actinobacteria;o__Corynebacteriales;f__Nocardiaceae;g__Millisia;
unidentified_Alphaproteobacteria	0	2e-06	k__Bacteria;p__Proteobacteria;c__Alphaproteobacteria;o__unidentified_Alphaproteobacteria;f__unidentified_Alphaproteobacteria;g__unidentified_Alphaproteobacteria;
Pseudolabrys	4e-06	0	k__Bacteria;p__Proteobacteria;c__Alphaproteobacteria;o__Rhizobiales;f__Xanthobacteraceae;g__Pseudolabrys;
Chthoniobacter	0	4e-06	k__Bacteria;p__Verrucomicrobiota;c__Verrucomicrobiae;o__Chthoniobacterales;f__Chthoniobacteraceae;g__Chthoniobacter;
1174-901-12	3e-06	0	k__Bacteria;p__Proteobacteria;c__Alphaproteobacteria;o__Rhizobiales;f__Beijerinckiaceae;g__1174-901-12;
RB41	3e-06	0	k__Bacteria;p__Acidobacteriota;c__Blastocatellia;o__Pyrinomonadales;f__Pyrinomonadaceae;g__RB41;
Jeotgalicoccus	3e-06	0	k__Bacteria;p__Firmicutes;c__Bacilli;o__Staphylococcales;f__Staphylococcaceae;g__Jeotgalicoccus;
unidentified_Micropepsaceae	0	2e-06	k__Bacteria;p__Proteobacteria;c__Alphaproteobacteria;o__Micropepsales;f__Micropepsaceae;g__unidentified_Micropepsaceae;
Parvibacter	0	2e-06	k__Bacteria;p__Actinobacteriota;c__Coriobacteriia;o__Coriobacteriales;f__Eggerthellaceae;g__Parvibacter;
Aurantimicrobium	0	2e-06	k__Bacteria;p__Actinobacteriota;c__Actinobacteria;o__Micrococcales;f__Microbacteriaceae;g__Aurantimicrobium;
Tropicimonas	0	2e-06	k__Bacteria;p__Proteobacteria;c__Alphaproteobacteria;o__Rhodobacterales;f__Rhodobacteraceae;g__Tropicimonas;
Ferruginibacter	3e-06	0	k__Bacteria;p__Bacteroidota;c__Bacteroidia;o__Chitinophagales;f__Chitinophagaceae;g__Ferruginibacter;
Thermobacillus	0	2e-06	k__Bacteria;p__Firmicutes;c__Bacilli;o__Paenibacillales;f__Paenibacillaceae;g__Thermobacillus;
Planococcus	0	2e-06	k__Bacteria;p__Firmicutes;c__Bacilli;o__Bacillales;f__Planococcaceae;g__Planococcus;
Actinomycetospora	0	2e-06	k__Bacteria;p__Actinobacteriota;c__Actinobacteria;o__Pseudonocardiales;f__Pseudonocardiaceae;g__Actinomycetospora;
Acetomicrobium	0	2e-06	k__Bacteria;p__Synergistota;c__Synergistia;o__Synergistales;f__Synergistaceae;g__Acetomicrobium;
Acetobacteroides	3e-06	0	k__Bacteria;p__Bacteroidota;c__Bacteroidia;o__Bacteroidales;f__Williamwhitmaniaceae;g__Acetobacteroides;
ADurb.Bin063-1	0	2e-06	k__Bacteria;p__Verrucomicrobiota;c__Verrucomicrobiae;o__Pedosphaerales;f__Pedosphaeraceae;g__ADurb.Bin063-1;
unidentified_TK10	2e-06	0	k__Bacteria;p__Chloroflexi;c__TK10;o__unidentified_TK10;f__unidentified_TK10;g__unidentified_TK10;
Endomicrobium	0	2e-06	k__Bacteria;p__Elusimicrobiota;c__Endomicrobia;o__Endomicrobiales;f__Endomicrobiaceae;g__Endomicrobium;
Asticcacaulis	0	2e-06	k__Bacteria;p__Proteobacteria;c__Alphaproteobacteria;o__Caulobacterales;f__Caulobacteraceae;g__Asticcacaulis;
Sporacetigenium	2e-06	0	k__Bacteria;p__Firmicutes;c__Clostridia;o__Peptostreptococcales-Tissierellales;f__Peptostreptococcaceae;g__Sporacetigenium;
Paraglaciecola	2e-06	0	k__Bacteria;p__Proteobacteria;c__Gammaproteobacteria;o__Enterobacterales;f__Alteromonadaceae;g__Paraglaciecola;
Kroppenstedtia	0	2e-06	k__Bacteria;p__Firmicutes;c__Bacilli;o__Thermoactinomycetales;f__Thermoactinomycetaceae;g__Kroppenstedtia;
Papillibacter	0	3e-06	k__Bacteria;p__Firmicutes;c__Clostridia;o__Oscillospirales;f__Oscillospiraceae;g__Papillibacter;
Sumerlaea	0	2e-06	k__Bacteria;p__Sumerlaeota;c__Sumerlaeia;o__Sumerlaeales;f__Sumerlaeaceae;g__Sumerlaea;
Porphyrobacter	0	2e-06	k__Bacteria;p__Proteobacteria;c__Alphaproteobacteria;o__Sphingomonadales;f__Sphingomonadaceae;g__Porphyrobacter;
Spirochaeta_2	2e-06	0	k__Bacteria;p__Spirochaetota;c__Spirochaetia;o__Spirochaetales;f__Spirochaetaceae;g__Spirochaeta_2;
Truepera	0	2e-06	k__Bacteria;p__Deinococcota;c__Deinococci;o__Deinococcales;f__Trueperaceae;g__Truepera;
IS-44	2e-06	0	k__Bacteria;p__Proteobacteria;c__Gammaproteobacteria;o__Burkholderiales;f__Nitrosomonadaceae;g__IS-44;
Lachnospiraceae_UCG-008	2e-06	0	k__Bacteria;p__Firmicutes;c__Clostridia;o__Lachnospirales;f__Lachnospiraceae;g__Lachnospiraceae_UCG-008;
Friedmanniella	2e-06	0	k__Bacteria;p__Actinobacteriota;c__Actinobacteria;o__Propionibacteriales;f__Propionibacteriaceae;g__Friedmanniella;
unidentified_UCG-010	0	2e-06	k__Bacteria;p__Firmicutes;c__Clostridia;o__Oscillospirales;f__UCG-010;g__unidentified_UCG-010;
Haliangium	4e-06	0	k__Bacteria;p__Myxococcota;c__Polyangia;o__Haliangiales;f__Haliangiaceae;g__Haliangium;
Ellin6067	2e-06	0	k__Bacteria;p__Proteobacteria;c__Gammaproteobacteria;o__Burkholderiales;f__Nitrosomonadaceae;g__Ellin6067;
TM7a	0	2e-06	k__Bacteria;p__Patescibacteria;c__Saccharimonadia;o__Saccharimonadales;f__Saccharimonadaceae;g__TM7a;
Parascardovia	2e-06	0	k__Bacteria;p__Actinobacteriota;c__Actinobacteria;o__Bifidobacteriales;f__Bifidobacteriaceae;g__Parascardovia;
Lachnospiraceae_NC2004_group	0	2e-06	k__Bacteria;p__Firmicutes;c__Clostridia;o__Lachnospirales;f__Lachnospiraceae;g__Lachnospiraceae_NC2004_group;
Shinella	2e-06	0	k__Bacteria;p__Proteobacteria;c__Alphaproteobacteria;o__Rhizobiales;f__Rhizobiaceae;g__Shinella;
Pygmaiobacter	0	2e-06	k__Bacteria;p__Firmicutes;c__Clostridia;o__Oscillospirales;f__Ruminococcaceae;g__Pygmaiobacter;
Smithella	0	2e-06	k__Bacteria;p__Desulfobacterota;c__Syntrophia;o__Syntrophales;f__Smithellaceae;g__Smithella;
Acetobacter	0	2e-06	k__Bacteria;p__Proteobacteria;c__Alphaproteobacteria;o__Acetobacterales;f__Acetobacteraceae;g__Acetobacter;
Prevotellaceae_UCG-001	0	2e-06	k__Bacteria;p__Bacteroidota;c__Bacteroidia;o__Bacteroidales;f__Prevotellaceae;g__Prevotellaceae_UCG-001;
CL500-3	2e-06	0	k__Bacteria;p__Planctomycetota;c__Phycisphaerae;o__Phycisphaerales;f__Phycisphaeraceae;g__CL500-3;
Leifsonia	0	2e-06	k__Bacteria;p__Actinobacteriota;c__Actinobacteria;o__Micrococcales;f__Microbacteriaceae;g__Leifsonia;
Elstera	2e-06	1e-06	k__Bacteria;p__Proteobacteria;c__Alphaproteobacteria;o__Elsterales;f__Elsteraceae;g__Elstera;
YC-ZSS-LKJ147	0	2e-06	k__Bacteria;p__Gemmatimonadota;c__Longimicrobia;o__Longimicrobiales;f__Longimicrobiaceae;g__YC-ZSS-LKJ147;
Paucisalibacillus	0	2e-06	k__Bacteria;p__Firmicutes;c__Bacilli;o__Bacillales;f__Bacillaceae;g__Paucisalibacillus;
Propionibacterium	0	2e-06	k__Bacteria;p__Actinobacteriota;c__Actinobacteria;o__Propionibacteriales;f__Propionibacteriaceae;g__Propionibacterium;
Sinibacillus	2e-06	0	k__Bacteria;p__Firmicutes;c__Bacilli;o__Bacillales;f__Bacillaceae;g__Sinibacillus;
DTU089	2e-06	0	k__Bacteria;p__Firmicutes;c__Clostridia;o__Oscillospirales;f__Ruminococcaceae;g__DTU089;
Peredibacter	0	2e-06	k__Bacteria;p__Bdellovibrionota;c__Bdellovibrionia;o__Bacteriovoracales;f__Bacteriovoracaceae;g__Peredibacter;
Mesorhizobium	0	2e-06	k__Bacteria;p__Proteobacteria;c__Alphaproteobacteria;o__Rhizobiales;f__Rhizobiaceae;g__Mesorhizobium;
Occallatibacter	0	2e-06	k__Bacteria;p__Acidobacteriota;c__Acidobacteriae;o__Acidobacteriales;f__Acidobacteriaceae_(Subgroup_1);g__Occallatibacter;
unidentified_[Clostridium]_methylpentosum_group	2e-06	0	k__Bacteria;p__Firmicutes;c__Clostridia;o__Oscillospirales;f__[Clostridium]_methylpentosum_group;g__unidentified_[Clostridium]_methylpentosum_group;
Komagataeibacter	3e-06	1e-06	k__Bacteria;p__Proteobacteria;c__Alphaproteobacteria;o__Acetobacterales;f__Acetobacteraceae;g__Komagataeibacter;
Insolitispirillum	2e-06	0	k__Bacteria;p__Proteobacteria;c__Alphaproteobacteria;o__Rhodospirillales;f__Rhodospirillaceae;g__Insolitispirillum;
Ileibacterium	0	2e-06	k__Bacteria;p__Firmicutes;c__Bacilli;o__Erysipelotrichales;f__Erysipelotrichaceae;g__Ileibacterium;
Subgroup_23	0	2e-06	k__Bacteria;p__Acidobacteriota;c__Thermoanaerobaculia;o__Thermoanaerobaculales;f__Thermoanaerobaculaceae;g__Subgroup_23;
Rickettsiella	0	2e-06	k__Bacteria;p__Proteobacteria;c__Gammaproteobacteria;o__Diplorickettsiales;f__Diplorickettsiaceae;g__Rickettsiella;
Anaerofustis	2e-06	1e-06	k__Bacteria;p__Firmicutes;c__Clostridia;o__Eubacteriales;f__Anaerofustaceae;g__Anaerofustis;
Desulfosporosinus	2e-06	0	k__Bacteria;p__Firmicutes;c__Desulfitobacteriia;o__Desulfitobacteriales;f__Desulfitobacteriaceae;g__Desulfosporosinus;
Cellvibrio	0	2e-06	k__Bacteria;p__Proteobacteria;c__Gammaproteobacteria;o__Pseudomonadales;f__Cellvibrionaceae;g__Cellvibrio;
FCPS473	0	2e-06	k__Bacteria;p__Chloroflexi;c__Ktedonobacteria;o__Ktedonobacterales;f__Ktedonobacteraceae;g__FCPS473;
Gaiella	2e-06	0	k__Bacteria;p__Actinobacteriota;c__Thermoleophilia;o__Gaiellales;f__Gaiellaceae;g__Gaiella;
Bulleidia	0	2e-06	k__Bacteria;p__Firmicutes;c__Bacilli;o__Erysipelotrichales;f__Erysipelotrichaceae;g__Bulleidia;
Arenimonas	1e-06	0	k__Bacteria;p__Proteobacteria;c__Gammaproteobacteria;o__Xanthomonadales;f__Xanthomonadaceae;g__Arenimonas;
Methanolinea	0	1e-06	k__Archaea;p__Halobacterota;c__Methanomicrobia;o__Methanomicrobiales;f__Methanoregulaceae;g__Methanolinea;
Niastella	1e-06	0	k__Bacteria;p__Bacteroidota;c__Bacteroidia;o__Chitinophagales;f__Chitinophagaceae;g__Niastella;
unidentified_Xanthobacteraceae	0	1e-06	k__Bacteria;p__Proteobacteria;c__Alphaproteobacteria;o__Rhizobiales;f__Xanthobacteraceae;g__unidentified_Xanthobacteraceae;
Pedomicrobium	0	1e-06	k__Bacteria;p__Proteobacteria;c__Alphaproteobacteria;o__Rhizobiales;f__Hyphomicrobiaceae;g__Pedomicrobium;
Citrobacter	1e-06	0	k__Bacteria;p__Proteobacteria;c__Gammaproteobacteria;o__Enterobacterales;f__Enterobacteriaceae;g__Citrobacter;
Segetibacter	1e-06	0	k__Bacteria;p__Bacteroidota;c__Bacteroidia;o__Chitinophagales;f__Chitinophagaceae;g__Segetibacter;
Blvii28_wastewater-sludge_group	0	1e-06	k__Bacteria;p__Bacteroidota;c__Bacteroidia;o__Bacteroidales;f__Williamwhitmaniaceae;g__Blvii28_wastewater-sludge_group;
Pajaroellobacter	1e-06	0	k__Bacteria;p__Myxococcota;c__Polyangia;o__Polyangiales;f__Polyangiaceae;g__Pajaroellobacter;
Acetanaerobacterium	0	1e-06	k__Bacteria;p__Firmicutes;c__Clostridia;o__Oscillospirales;f__Ethanoligenenaceae;g__Acetanaerobacterium;
Salinicoccus	0	1e-06	k__Bacteria;p__Firmicutes;c__Bacilli;o__Staphylococcales;f__Staphylococcaceae;g__Salinicoccus;
Lachnospiraceae_NK3A20_group	0	1e-06	k__Bacteria;p__Firmicutes;c__Clostridia;o__Lachnospirales;f__Lachnospiraceae;g__Lachnospiraceae_NK3A20_group;
Lentimicrobium	1e-06	0	k__Bacteria;p__Bacteroidota;c__Bacteroidia;o__Sphingobacteriales;f__Lentimicrobiaceae;g__Lentimicrobium;
Brevifollis	1e-06	0	k__Bacteria;p__Verrucomicrobiota;c__Verrucomicrobiae;o__Verrucomicrobiales;f__Verrucomicrobiaceae;g__Brevifollis;
Phreatobacter	1e-06	0	k__Bacteria;p__Proteobacteria;c__Alphaproteobacteria;o__Rhizobiales;f__unidentified_Rhizobiales;g__Phreatobacter;
Actinobacillus	0	1e-06	k__Bacteria;p__Proteobacteria;c__Gammaproteobacteria;o__Enterobacterales;f__Pasteurellaceae;g__Actinobacillus;
Limnohabitans	0	2e-06	k__Bacteria;p__Proteobacteria;c__Gammaproteobacteria;o__Burkholderiales;f__Comamonadaceae;g__Limnohabitans;
Niveispirillum	0	1e-06	k__Bacteria;p__Proteobacteria;c__Alphaproteobacteria;o__Azospirillales;f__Azospirillaceae;g__Niveispirillum;
[Eubacterium]_oxidoreducens_group	2e-06	0	k__Bacteria;p__Firmicutes;c__Clostridia;o__Lachnospirales;f__Lachnospiraceae;g__[Eubacterium]_oxidoreducens_group;
UKL13-1	0	1e-06	k__Bacteria;p__Proteobacteria;c__Alphaproteobacteria;o__Caulobacterales;f__Hyphomonadaceae;g__UKL13-1;
CHKCI002	0	1e-06	k__Bacteria;p__Actinobacteriota;c__Coriobacteriia;o__Coriobacteriales;f__Eggerthellaceae;g__CHKCI002;
Methanosarcina	1e-06	0	k__Archaea;p__Halobacterota;c__Methanosarcinia;o__Methanosarciniales;f__Methanosarcinaceae;g__Methanosarcina;
unidentified_Methanomethylophilaceae	0	1e-06	k__Archaea;p__Thermoplasmatota;c__Thermoplasmata;o__Methanomassiliicoccales;f__Methanomethylophilaceae;g__unidentified_Methanomethylophilaceae;
Candidatus_Arthromitus	0	1e-06	k__Bacteria;p__Firmicutes;c__Clostridia;o__Clostridiales;f__Clostridiaceae;g__Candidatus_Arthromitus;
unidentified_A0839	1e-06	0	k__Bacteria;p__Proteobacteria;c__Alphaproteobacteria;o__Rhizobiales;f__A0839;g__unidentified_A0839;
Sulfuritalea	0	1e-06	k__Bacteria;p__Proteobacteria;c__Gammaproteobacteria;o__Burkholderiales;f__Rhodocyclaceae;g__Sulfuritalea;
Rubrobacter	1e-06	0	k__Bacteria;p__Actinobacteriota;c__Rubrobacteria;o__Rubrobacterales;f__Rubrobacteriaceae;g__Rubrobacter;
Gardnerella	1e-06	0	k__Bacteria;p__Actinobacteriota;c__Actinobacteria;o__Bifidobacteriales;f__Bifidobacteriaceae;g__Gardnerella;
Ahniella	1e-06	0	k__Bacteria;p__Proteobacteria;c__Gammaproteobacteria;o__Xanthomonadales;f__Rhodanobacteraceae;g__Ahniella;
unidentified_Saccharimonadales	1e-06	0	k__Bacteria;p__Patescibacteria;c__Saccharimonadia;o__Saccharimonadales;f__unidentified_Saccharimonadales;g__unidentified_Saccharimonadales;
Undibacterium	0	0	k__Bacteria;p__Proteobacteria;c__Gammaproteobacteria;o__Burkholderiales;f__Oxalobacteraceae;g__Undibacterium;
Dongia	0	0	k__Bacteria;p__Proteobacteria;c__Alphaproteobacteria;o__Dongiales;f__Dongiaceae;g__Dongia;
Salinimicrobium	0	0	k__Bacteria;p__Bacteroidota;c__Bacteroidia;o__Flavobacteriales;f__Flavobacteriaceae;g__Salinimicrobium;
Hirschia	0	0	k__Bacteria;p__Proteobacteria;c__Alphaproteobacteria;o__Caulobacterales;f__Hyphomonadaceae;g__Hirschia;
Marivita	0	0	k__Bacteria;p__Proteobacteria;c__Alphaproteobacteria;o__Rhodobacterales;f__Rhodobacteraceae;g__Marivita;
Others	0.143099	0.194373	Others

## Sheet: Species
Table S3-6 Microbiota at Species level
Taxonomy	LN_Neg	LN_Pos	Tax_detail
Porphyromonas_sp_2007b	0.017781	0.002402	k__Bacteria;p__Bacteroidota;c__Bacteroidia;o__Bacteroidales;f__Porphyromonadaceae;g__Porphyromonas;s__Porphyromonas_sp_2007b;
Fusobacterium_necrophorum	0	0.014072	k__Bacteria;p__Fusobacteriota;c__Fusobacteriia;o__Fusobacteriales;f__Fusobacteriaceae;g__Fusobacterium;s__Fusobacterium_necrophorum;
Bacteroides_fragilis	0.069773	0.046851	k__Bacteria;p__Bacteroidota;c__Bacteroidia;o__Bacteroidales;f__Bacteroidaceae;g__Bacteroides;s__Bacteroides_fragilis;
Campylobacter_showae	0.014893	0.00137	k__Bacteria;p__Campylobacterota;c__Campylobacteria;o__Campylobacterales;f__Campylobacteraceae;g__Campylobacter;s__Campylobacter_showae;
Prevotella_intermedia	0.005478	0.01557	k__Bacteria;p__Bacteroidota;c__Bacteroidia;o__Bacteroidales;f__Prevotellaceae;g__Prevotella;s__Prevotella_intermedia;
Streptococcus_anginosus	0.010412	0.012279	k__Bacteria;p__Firmicutes;c__Bacilli;o__Lactobacillales;f__Streptococcaceae;g__Streptococcus;s__Streptococcus_anginosus;
Porphyromonas_endodontalis	0.004315	0.00109	k__Bacteria;p__Bacteroidota;c__Bacteroidia;o__Bacteroidales;f__Porphyromonadaceae;g__Porphyromonas;s__Porphyromonas_endodontalis;
Prevotella_bivia	0.001426	0.003193	k__Bacteria;p__Bacteroidota;c__Bacteroidia;o__Bacteroidales;f__Prevotellaceae;g__Prevotella;s__Prevotella_bivia;
Bacteroides_nordii	0.000131	0.003526	k__Bacteria;p__Bacteroidota;c__Bacteroidia;o__Bacteroidales;f__Bacteroidaceae;g__Bacteroides;s__Bacteroides_nordii;
Bacteroides_dorei	0.00175	0.005817	k__Bacteria;p__Bacteroidota;c__Bacteroidia;o__Bacteroidales;f__Bacteroidaceae;g__Bacteroides;s__Bacteroides_dorei;
Prevotella_stercorea	0.009707	0.007727	k__Bacteria;p__Bacteroidota;c__Bacteroidia;o__Bacteroidales;f__Prevotellaceae;g__Prevotella;s__Prevotella_stercorea;
Bifidobacterium_longum	0.001788	0.005724	k__Bacteria;p__Actinobacteriota;c__Actinobacteria;o__Bifidobacteriales;f__Bifidobacteriaceae;g__Bifidobacterium;s__Bifidobacterium_longum;
Peptococcus_niger	2e-06	0.002527	k__Bacteria;p__Firmicutes;c__Clostridia;o__Peptococcales;f__Peptococcaceae;g__Peptococcus;s__Peptococcus_niger;
Bacteroides_plebeius	0.001895	0.003227	k__Bacteria;p__Bacteroidota;c__Bacteroidia;o__Bacteroidales;f__Bacteroidaceae;g__Bacteroides;s__Bacteroides_plebeius;
Porphyromonadaceae_bacterium_C941	0.000307	0.003102	k__Bacteria;p__Bacteroidota;c__Bacteroidia;o__Bacteroidales;f__Muribaculaceae;g__unidentified_Muribaculaceae;s__Porphyromonadaceae_bacterium_C941;
Peptostreptococcus_anaerobius	0.000503	0.003631	k__Bacteria;p__Firmicutes;c__Clostridia;o__Peptostreptococcales-Tissierellales;f__Peptostreptococcaceae;g__Peptostreptococcus;s__Peptostreptococcus_anaerobius;
Prevotellaceae_bacterium_Marseille-P2831	0.00177	0.000414	k__Bacteria;p__Bacteroidota;c__Bacteroidia;o__Bacteroidales;f__Prevotellaceae;g__Alloprevotella;s__Prevotellaceae_bacterium_Marseille-P2831;
Peptococcus_sp_oral_clone_MCE10_265	0.00174	0.000244	k__Bacteria;p__Firmicutes;c__Clostridia;o__Peptococcales;f__Peptococcaceae;g__Peptococcus;s__Peptococcus_sp_oral_clone_MCE10_265;
Porphyromonas_asaccharolytica	0.003276	0.00407	k__Bacteria;p__Bacteroidota;c__Bacteroidia;o__Bacteroidales;f__Porphyromonadaceae;g__Porphyromonas;s__Porphyromonas_asaccharolytica;
Leptotrichia_trevisanii	0.000446	0.001526	k__Bacteria;p__Fusobacteriota;c__Fusobacteriia;o__Fusobacteriales;f__Leptotrichiaceae;g__Leptotrichia;s__Leptotrichia_trevisanii;
Fusobacterium_periodonticum	0.002865	0.00142	k__Bacteria;p__Fusobacteriota;c__Fusobacteriia;o__Fusobacteriales;f__Fusobacteriaceae;g__Fusobacterium;s__Fusobacterium_periodonticum;
Roseburia_inulinivorans	0.001903	0.005354	k__Bacteria;p__Firmicutes;c__Clostridia;o__Lachnospirales;f__Lachnospiraceae;g__Roseburia;s__Roseburia_inulinivorans;
Massiliprevotella_massiliensis	0.000154	0.001611	k__Bacteria;p__Bacteroidota;c__Bacteroidia;o__Bacteroidales;f__Prevotellaceae;g__Prevotella_7;s__Massiliprevotella_massiliensis;
Bacteroides_caccae	0.002305	0.001071	k__Bacteria;p__Bacteroidota;c__Bacteroidia;o__Bacteroidales;f__Bacteroidaceae;g__Bacteroides;s__Bacteroides_caccae;
Fusobacterium_sp_RMA_1065	0.001269	5e-06	k__Bacteria;p__Fusobacteriota;c__Fusobacteriia;o__Fusobacteriales;f__Fusobacteriaceae;g__Fusobacterium;s__Fusobacterium_sp_RMA_1065;
Prevotellaceae_bacterium_Marseille-P2826	0.000706	0.001121	k__Bacteria;p__Bacteroidota;c__Bacteroidia;o__Bacteroidales;f__Prevotellaceae;g__Alloprevotella;s__Prevotellaceae_bacterium_Marseille-P2826;
Roseburia_intestinalis	0.000396	0.002829	k__Bacteria;p__Firmicutes;c__Clostridia;o__Lachnospirales;f__Lachnospiraceae;g__Roseburia;s__Roseburia_intestinalis;
Treponema_lecithinolyticum	0.001065	0	k__Bacteria;p__Spirochaetota;c__Spirochaetia;o__Spirochaetales;f__Spirochaetaceae;g__Treponema;s__Treponema_lecithinolyticum;
Bacteroides_stercoris	0.001505	0.004113	k__Bacteria;p__Bacteroidota;c__Bacteroidia;o__Bacteroidales;f__Bacteroidaceae;g__Bacteroides;s__Bacteroides_stercoris;
Bacteroides_massiliensis	0.002084	0.002316	k__Bacteria;p__Bacteroidota;c__Bacteroidia;o__Bacteroidales;f__Bacteroidaceae;g__Bacteroides;s__Bacteroides_massiliensis;
Solobacterium_moorei	0.001655	0.001467	k__Bacteria;p__Firmicutes;c__Bacilli;o__Erysipelotrichales;f__Erysipelotrichaceae;g__Solobacterium;s__Solobacterium_moorei;
Porphyromonas_somerae	0.000529	0.001325	k__Bacteria;p__Bacteroidota;c__Bacteroidia;o__Bacteroidales;f__Porphyromonadaceae;g__Porphyromonas;s__Porphyromonas_somerae;
Bacteroides_coprocola	0.000183	0.001076	k__Bacteria;p__Bacteroidota;c__Bacteroidia;o__Bacteroidales;f__Bacteroidaceae;g__Bacteroides;s__Bacteroides_coprocola;
Methanobrevibacter_smithii	0.000282	0.001034	k__Archaea;p__Euryarchaeota;c__Methanobacteria;o__Methanobacteriales;f__Methanobacteriaceae;g__Methanobrevibacter;s__Methanobrevibacter_smithii;
Dialister_pneumosintes	0.000759	0.001674	k__Bacteria;p__Firmicutes;c__Negativicutes;o__Veillonellales-Selenomonadales;f__Veillonellaceae;g__Dialister;s__Dialister_pneumosintes;
Alloprevotella_tannerae	0.000965	0.000529	k__Bacteria;p__Bacteroidota;c__Bacteroidia;o__Bacteroidales;f__Prevotellaceae;g__Alloprevotella;s__Alloprevotella_tannerae;
Aggregatibacter_segnis	0.000769	4.9e-05	k__Bacteria;p__Proteobacteria;c__Gammaproteobacteria;o__Enterobacterales;f__Pasteurellaceae;g__Aggregatibacter;s__Aggregatibacter_segnis;
bacterium	0.000273	0.001057	k__Bacteria;p__Desulfobacterota;c__Desulfovibrionia;o__Desulfovibrionales;f__Desulfovibrionaceae;g__Desulfovibrio;s__bacterium;
Treponema_socranskii	0.000793	0.000151	k__Bacteria;p__Spirochaetota;c__Spirochaetia;o__Spirochaetales;f__Spirochaetaceae;g__Treponema;s__Treponema_socranskii;
Selenomonas_sp_oral_clone_EZ011	0.000668	3.7e-05	k__Bacteria;p__Firmicutes;c__Negativicutes;o__Veillonellales-Selenomonadales;f__Selenomonadaceae;g__Selenomonas;s__Selenomonas_sp_oral_clone_EZ011;
Leptotrichia_hongkongensis	0.000662	2.1e-05	k__Bacteria;p__Fusobacteriota;c__Fusobacteriia;o__Fusobacteriales;f__Leptotrichiaceae;g__Leptotrichia;s__Leptotrichia_hongkongensis;
Pyramidobacter_piscolens	0	0.000629	k__Bacteria;p__Synergistota;c__Synergistia;o__Synergistales;f__Synergistaceae;g__Pyramidobacter;s__Pyramidobacter_piscolens;
Parabacteroides_merdae	0.000378	0.001183	k__Bacteria;p__Bacteroidota;c__Bacteroidia;o__Bacteroidales;f__Tannerellaceae;g__Parabacteroides;s__Parabacteroides_merdae;
Dialister_propionicifaciens	3e-06	0.000635	k__Bacteria;p__Firmicutes;c__Negativicutes;o__Veillonellales-Selenomonadales;f__Veillonellaceae;g__Dialister;s__Dialister_propionicifaciens;
Bacteroidaceae_bacterium_DJF_B220	0.000554	3e-05	k__Bacteria;p__Bacteroidota;c__Bacteroidia;o__Bacteroidales;f__Bacteroidaceae;g__Bacteroides;s__Bacteroidaceae_bacterium_DJF_B220;
Dorea_formicigenerans	0.001896	0.001653	k__Bacteria;p__Firmicutes;c__Clostridia;o__Lachnospirales;f__Lachnospiraceae;g__Dorea;s__Dorea_formicigenerans;
Dialister_sp_Marseille-P5638	0.000519	3.3e-05	k__Bacteria;p__Firmicutes;c__Negativicutes;o__Veillonellales-Selenomonadales;f__Veillonellaceae;g__Dialister;s__Dialister_sp_Marseille-P5638;
Haemophilus_parainfluenzae	0.000707	6e-05	k__Bacteria;p__Proteobacteria;c__Gammaproteobacteria;o__Enterobacterales;f__Pasteurellaceae;g__Haemophilus;s__Haemophilus_parainfluenzae;
Criibacterium_bergeronii	0.000546	0.000491	k__Bacteria;p__Firmicutes;c__Clostridia;o__Peptostreptococcales-Tissierellales;f__Peptostreptococcaceae;g__Criibacterium;s__Criibacterium_bergeronii;
Blautia_faecis	0.000756	0.001502	k__Bacteria;p__Firmicutes;c__Clostridia;o__Lachnospirales;f__Lachnospiraceae;g__Blautia;s__Blautia_faecis;
Faecalitalea_cylindroides	0.000115	0.000462	k__Bacteria;p__Firmicutes;c__Bacilli;o__Erysipelotrichales;f__Erysipelotrichaceae;g__Faecalitalea;s__Faecalitalea_cylindroides;
Odoribacter_splanchnicus	0.000242	0.000917	k__Bacteria;p__Bacteroidota;c__Bacteroidia;o__Bacteroidales;f__Marinifilaceae;g__Odoribacter;s__Odoribacter_splanchnicus;
Treponema_amylovorum	0.00045	0	k__Bacteria;p__Spirochaetota;c__Spirochaetia;o__Spirochaetales;f__Spirochaetaceae;g__Treponema;s__Treponema_amylovorum;
Blautia_obeum	0.000681	0.001512	k__Bacteria;p__Firmicutes;c__Clostridia;o__Lachnospirales;f__Lachnospiraceae;g__Blautia;s__Blautia_obeum;
Coprococcus_catus	0.001031	0.001383	k__Bacteria;p__Firmicutes;c__Clostridia;o__Lachnospirales;f__Lachnospiraceae;g__Coprococcus;s__Coprococcus_catus;
Prevotella_sp_Marseille-P2931	0	0.000371	k__Bacteria;p__Bacteroidota;c__Bacteroidia;o__Bacteroidales;f__Prevotellaceae;g__Prevotella;s__Prevotella_sp_Marseille-P2931;
Peptoanaerobacter_stomatis	0.000444	3e-06	k__Bacteria;p__Firmicutes;c__Clostridia;o__Peptostreptococcales-Tissierellales;f__Peptostreptococcaceae;g__Peptoanaerobacter;s__Peptoanaerobacter_stomatis;
Anaerococcus_vaginalis	0.000692	0.000134	k__Bacteria;p__Firmicutes;c__Clostridia;o__Peptostreptococcales-Tissierellales;f__Family_XI;g__Anaerococcus;s__Anaerococcus_vaginalis;
Eubacterium_ramulus	0.000618	0.000822	k__Bacteria;p__Firmicutes;c__Clostridia;o__Lachnospirales;f__Lachnospiraceae;g__Agathobacter;s__Eubacterium_ramulus;
Alistipes_putredinis	0.000618	0.001257	k__Bacteria;p__Bacteroidota;c__Bacteroidia;o__Bacteroidales;f__Rikenellaceae;g__Alistipes;s__Alistipes_putredinis;
Sutterella_wadsworthensis	0.000708	0.000365	k__Bacteria;p__Proteobacteria;c__Gammaproteobacteria;o__Burkholderiales;f__Sutterellaceae;g__Sutterella;s__Sutterella_wadsworthensis;
Anaerotignum_lactatifermentans	3e-06	0.000348	k__Bacteria;p__Firmicutes;c__Clostridia;o__Lachnospirales;f__Lachnospiraceae;g__Tyzzerella;s__Anaerotignum_lactatifermentans;
Lachnospiraceae_bacterium_GAM79	0.00117	0.000607	k__Bacteria;p__Firmicutes;c__Clostridia;o__Lachnospirales;f__Lachnospiraceae;g__Lachnospiraceae_NK4A136_group;s__Lachnospiraceae_bacterium_GAM79;
[Eubacterium]_nodatum	4.1e-05	0.0004	k__Bacteria;p__Firmicutes;c__Clostridia;o__Peptostreptococcales-Tissierellales;f__Anaerovoracaceae;g__[Eubacterium]_nodatum_group;s__[Eubacterium]_nodatum;
Ruminococcus_bicirculans	4.1e-05	0.001002	k__Bacteria;p__Firmicutes;c__Clostridia;o__Oscillospirales;f__Ruminococcaceae;g__Ruminococcus;s__Ruminococcus_bicirculans;
Bacteroides_finegoldii	2.5e-05	0.000755	k__Bacteria;p__Bacteroidota;c__Bacteroidia;o__Bacteroidales;f__Bacteroidaceae;g__Bacteroides;s__Bacteroides_finegoldii;
[Clostridium]_scindens	0.0004	9.5e-05	k__Bacteria;p__Firmicutes;c__Clostridia;o__Lachnospirales;f__Lachnospiraceae;g__Lachnoclostridium;s__[Clostridium]_scindens;
Treponema_medium	0.000295	6.9e-05	k__Bacteria;p__Spirochaetota;c__Spirochaetia;o__Spirochaetales;f__Spirochaetaceae;g__Treponema;s__Treponema_medium;
Campylobacter_ureolyticus	0.000578	0.000247	k__Bacteria;p__Campylobacterota;c__Campylobacteria;o__Campylobacterales;f__Campylobacteraceae;g__Campylobacter;s__Campylobacter_ureolyticus;
Alistipes_onderdonkii	9.8e-05	0.000549	k__Bacteria;p__Bacteroidota;c__Bacteroidia;o__Bacteroidales;f__Rikenellaceae;g__Alistipes;s__Alistipes_onderdonkii;
Schaalia_odontolytica	0.000365	7e-06	k__Bacteria;p__Actinobacteriota;c__Actinobacteria;o__Actinomycetales;f__Actinomycetaceae;g__Actinomyces;s__Schaalia_odontolytica;
swine_fecal_bacterium_SD-Pec10	0.000356	0.000409	k__Bacteria;p__Firmicutes;c__Clostridia;o__Clostridiales;f__Clostridiaceae;g__Clostridium_sensu_stricto_1;s__swine_fecal_bacterium_SD-Pec10;
Anaerostipes_hadrus	0.000289	0.000187	k__Bacteria;p__Firmicutes;c__Clostridia;o__Oscillospirales;f__Oscillospiraceae;g__Colidextribacter;s__Anaerostipes_hadrus;
Streptococcus_sp_FF10	0.000589	0.000681	k__Bacteria;p__Firmicutes;c__Bacilli;o__Lactobacillales;f__Streptococcaceae;g__Streptococcus;s__Streptococcus_sp_FF10;
Bifidobacterium_adolescentis	1.1e-05	0.000598	k__Bacteria;p__Actinobacteriota;c__Actinobacteria;o__Bifidobacteriales;f__Bifidobacteriaceae;g__Bifidobacterium;s__Bifidobacterium_adolescentis;
Marinomonas_sp_MWYL1	0.000436	0.000383	k__Bacteria;p__Proteobacteria;c__Gammaproteobacteria;o__Pseudomonadales;f__Marinomonadaceae;g__Marinomonas;s__Marinomonas_sp_MWYL1;
Moryella_indoligenes	5.9e-05	0.000315	k__Bacteria;p__Firmicutes;c__Clostridia;o__Lachnospirales;f__Lachnospiraceae;g__Moryella;s__Moryella_indoligenes;
Bacteroides_salyersiae	0.000729	0.000434	k__Bacteria;p__Bacteroidota;c__Bacteroidia;o__Bacteroidales;f__Bacteroidaceae;g__Bacteroides;s__Bacteroides_salyersiae;
Prevotella_heparinolytica	0	0.000212	k__Bacteria;p__Bacteroidota;c__Bacteroidia;o__Bacteroidales;f__Bacteroidaceae;g__Bacteroides;s__Prevotella_heparinolytica;
Eubacterium_sp_oral_clone_CK047	6e-05	0.000394	k__Bacteria;p__Firmicutes;c__Clostridia;o__Peptostreptococcales-Tissierellales;f__Anaerovoracaceae;g__Family_XIII_UCG-001;s__Eubacterium_sp_oral_clone_CK047;
Megasphaera_elsdenii	5e-06	0.000384	k__Bacteria;p__Firmicutes;c__Negativicutes;o__Veillonellales-Selenomonadales;f__Veillonellaceae;g__Megasphaera;s__Megasphaera_elsdenii;
Campylobacter_gracilis	1.7e-05	0.000421	k__Bacteria;p__Campylobacterota;c__Campylobacteria;o__Campylobacterales;f__Campylobacteraceae;g__Campylobacter;s__Campylobacter_gracilis;
Clostridiales_bacterium_CCNA10	0.000208	3.7e-05	k__Bacteria;p__Firmicutes;c__Clostridia;o__Oscillospirales;f__Oscillospiraceae;g__Colidextribacter;s__Clostridiales_bacterium_CCNA10;
Clostridiales_bacterium_60-7e	0	0.000151	k__Bacteria;p__Firmicutes;c__Bacilli;o__Erysipelotrichales;f__Erysipelotrichaceae;g__unidentified_Erysipelotrichaceae;s__Clostridiales_bacterium_60-7e;
bacterium_NLAE-zl-P408	0.000193	0.000224	k__Bacteria;p__Firmicutes;c__Clostridia;o__Lachnospirales;f__Lachnospiraceae;g__Lachnoclostridium;s__bacterium_NLAE-zl-P408;
Dialister_micraerophilus	0.000156	0	k__Bacteria;p__Firmicutes;c__Negativicutes;o__Veillonellales-Selenomonadales;f__Veillonellaceae;g__Dialister;s__Dialister_micraerophilus;
Bacteroides_coprophilus	0.000211	0.000168	k__Bacteria;p__Bacteroidota;c__Bacteroidia;o__Bacteroidales;f__Bacteroidaceae;g__Bacteroides;s__Bacteroides_coprophilus;
Clostridium_paraputrificum	0.000152	3.7e-05	k__Bacteria;p__Firmicutes;c__Clostridia;o__Clostridiales;f__Clostridiaceae;g__Clostridium_sensu_stricto_1;s__Clostridium_paraputrificum;
Acinetobacter_ursingii	2.7e-05	0.00015	k__Bacteria;p__Proteobacteria;c__Gammaproteobacteria;o__Pseudomonadales;f__Moraxellaceae;g__Acinetobacter;s__Acinetobacter_ursingii;
Treponema_vincentii	7.4e-05	0.000138	k__Bacteria;p__Spirochaetota;c__Spirochaetia;o__Spirochaetales;f__Spirochaetaceae;g__Treponema;s__Treponema_vincentii;
Selenomonas_sputigena	0.000194	0.000198	k__Bacteria;p__Firmicutes;c__Negativicutes;o__Veillonellales-Selenomonadales;f__Selenomonadaceae;g__Selenomonas;s__Selenomonas_sputigena;
Schaalia_turicensis	0.000141	9.9e-05	k__Bacteria;p__Actinobacteriota;c__Actinobacteria;o__Actinomycetales;f__Actinomycetaceae;g__Actinomyces;s__Schaalia_turicensis;
Treponema_sp_IV17DD31	2e-05	0.000122	k__Bacteria;p__Spirochaetota;c__Spirochaetia;o__Spirochaetales;f__Spirochaetaceae;g__Treponema;s__Treponema_sp_IV17DD31;
Catonella_sp_oral_clone_FL037	2.4e-05	0.000131	k__Bacteria;p__Firmicutes;c__Clostridia;o__Lachnospirales;f__Lachnospiraceae;g__Catonella;s__Catonella_sp_oral_clone_FL037;
Capnocytophaga_sputigena	0.000294	0	k__Bacteria;p__Bacteroidota;c__Bacteroidia;o__Flavobacteriales;f__Flavobacteriaceae;g__Capnocytophaga;s__Capnocytophaga_sputigena;
Veillonellaceae_bacterium_oral_taxon_129	0	0.000164	k__Bacteria;p__Firmicutes;c__Negativicutes;o__Veillonellales-Selenomonadales;f__Selenomonadaceae;g__Selenomonas;s__Veillonellaceae_bacterium_oral_taxon_129;
Corynebacterium_afermentans	0	0.000116	k__Bacteria;p__Actinobacteriota;c__Actinobacteria;o__Corynebacteriales;f__Corynebacteriaceae;g__Corynebacterium;s__Corynebacterium_afermentans;
Mogibacterium_sp_Marseille-P3115	0	0.000112	k__Bacteria;p__Firmicutes;c__Clostridia;o__Peptostreptococcales-Tissierellales;f__Anaerovoracaceae;g__Mogibacterium;s__Mogibacterium_sp_Marseille-P3115;
Ruminococcus_callidus	3.6e-05	0.000113	k__Bacteria;p__Firmicutes;c__Clostridia;o__Oscillospirales;f__Ruminococcaceae;g__Ruminococcus;s__Ruminococcus_callidus;
Bacteroides_faecis	0.000173	5e-06	k__Bacteria;p__Bacteroidota;c__Bacteroidia;o__Bacteroidales;f__Bacteroidaceae;g__Bacteroides;s__Bacteroides_faecis;
Bacteroides_eggerthii	0.000121	0.000213	k__Bacteria;p__Bacteroidota;c__Bacteroidia;o__Bacteroidales;f__Bacteroidaceae;g__Bacteroides;s__Bacteroides_eggerthii;
Treponema_sp_9AD01	0	9.9e-05	k__Bacteria;p__Spirochaetota;c__Spirochaetia;o__Spirochaetales;f__Spirochaetaceae;g__Treponema;s__Treponema_sp_9AD01;
Odoribacter_sp_Marseille-P2698	0.000143	0	k__Bacteria;p__Bacteroidota;c__Bacteroidia;o__Bacteroidales;f__Marinifilaceae;g__Odoribacter;s__Odoribacter_sp_Marseille-P2698;
Treponema_sp_OMZ_838	0	9.4e-05	k__Bacteria;p__Spirochaetota;c__Spirochaetia;o__Spirochaetales;f__Spirochaetaceae;g__Treponema;s__Treponema_sp_OMZ_838;
Bacteroides_sp_Marseille-P3132	9.1e-05	1e-06	k__Bacteria;p__Bacteroidota;c__Bacteroidia;o__Bacteroidales;f__Bacteroidaceae;g__Bacteroides;s__Bacteroides_sp_Marseille-P3132;
Treponema_maltophilum	0.000282	0.000141	k__Bacteria;p__Spirochaetota;c__Spirochaetia;o__Spirochaetales;f__Spirochaetaceae;g__Treponema;s__Treponema_maltophilum;
Austwickia_chelonae	9.5e-05	4e-05	k__Bacteria;p__Actinobacteriota;c__Actinobacteria;o__Micrococcales;f__Dermatophilaceae;g__Austwickia;s__Austwickia_chelonae;
Peptococcus-like_sp_oral_clone_I070	0.000109	0	k__Bacteria;p__Firmicutes;c__Clostridia;o__Peptococcales;f__Peptococcaceae;g__Peptococcus;s__Peptococcus-like_sp_oral_clone_I070;
Absiella_argi	8.5e-05	3e-06	k__Bacteria;p__Firmicutes;c__Bacilli;o__Erysipelotrichales;f__Erysipelotrichaceae;g__Faecalitalea;s__Absiella_argi;
Prevotella_sp_canine_oral_taxon_195	0	0.000112	k__Bacteria;p__Bacteroidota;c__Bacteroidia;o__Bacteroidales;f__Prevotellaceae;g__Prevotella_7;s__Prevotella_sp_canine_oral_taxon_195;
Photobacterium_damselae	0	7.6e-05	k__Bacteria;p__Proteobacteria;c__Gammaproteobacteria;o__Enterobacterales;f__Vibrionaceae;g__Photobacterium;s__Photobacterium_damselae;
iron-reducing_bacterium_enrichment_culture_clone_HN70	2e-06	7.4e-05	k__Bacteria;p__Firmicutes;c__Clostridia;o__Christensenellales;f__Christensenellaceae;g__Christensenellaceae_R-7_group;s__iron-reducing_bacterium_enrichment_culture_clone_HN70;
Corynebacterium_sp_ED61	7.9e-05	0	k__Bacteria;p__Actinobacteriota;c__Actinobacteria;o__Corynebacteriales;f__Corynebacteriaceae;g__Corynebacterium;s__Corynebacterium_sp_ED61;
Bacteroides_fluxus	9e-06	7.4e-05	k__Bacteria;p__Bacteroidota;c__Bacteroidia;o__Bacteroidales;f__Bacteroidaceae;g__Bacteroides;s__Bacteroides_fluxus;
Testudinibacter_aquarius	0.000228	0.000136	k__Bacteria;p__Proteobacteria;c__Gammaproteobacteria;o__Enterobacterales;f__Pasteurellaceae;g__Testudinibacter;s__Testudinibacter_aquarius;
Dielma_fastidiosa	8e-06	9.4e-05	k__Bacteria;p__Firmicutes;c__Bacilli;o__Erysipelotrichales;f__Erysipelotrichaceae;g__Dielma;s__Dielma_fastidiosa;
Corynebacterium_tuberculostearicum	6.5e-05	0.000103	k__Bacteria;p__Actinobacteriota;c__Actinobacteria;o__Corynebacteriales;f__Corynebacteriaceae;g__Corynebacterium;s__Corynebacterium_tuberculostearicum;
Bifidobacterium_bifidum	9.1e-05	1.2e-05	k__Bacteria;p__Actinobacteriota;c__Actinobacteria;o__Bifidobacteriales;f__Bifidobacteriaceae;g__Bifidobacterium;s__Bifidobacterium_bifidum;
Lachnospiraceae_bacterium_oral_taxon_500	0.000187	4.1e-05	k__Bacteria;p__Firmicutes;c__Clostridia;o__Lachnospirales;f__Defluviitaleaceae;g__Defluviitaleaceae_UCG-011;s__Lachnospiraceae_bacterium_oral_taxon_500;
Porphyromonas_gingivalis	7.3e-05	0	k__Bacteria;p__Bacteroidota;c__Bacteroidia;o__Bacteroidales;f__Porphyromonadaceae;g__Porphyromonas;s__Porphyromonas_gingivalis;
[Clostridium]_hylemonae	1.5e-05	9.8e-05	k__Bacteria;p__Firmicutes;c__Clostridia;o__Lachnospirales;f__Lachnospiraceae;g__Lachnoclostridium;s__[Clostridium]_hylemonae;
Clostridium_tertium	2.7e-05	6.9e-05	k__Bacteria;p__Firmicutes;c__Clostridia;o__Clostridiales;f__Clostridiaceae;g__Clostridium_sensu_stricto_1;s__Clostridium_tertium;
bacterium_enrichment_culture_clone_Ecwsrb026	1.8e-05	9.3e-05	k__Bacteria;p__Firmicutes;c__Clostridia;o__Lachnospirales;f__Lachnospiraceae;g__unidentified_Lachnospiraceae;s__bacterium_enrichment_culture_clone_Ecwsrb026;
[Clostridium]_leptum	6.7e-05	4.2e-05	k__Bacteria;p__Firmicutes;c__unidentified_Firmicutes;o__Oscillospirales;f__Ruminococcaceae;g__unidentified_Ruminococcaceae;s__[Clostridium]_leptum;
Veillonella_atypica	7.7e-05	1e-05	k__Bacteria;p__Firmicutes;c__Negativicutes;o__Veillonellales-Selenomonadales;f__Veillonellaceae;g__Veillonella;s__Veillonella_atypica;
Parabacteroides_sp_CT06	4.4e-05	6.9e-05	k__Bacteria;p__Bacteroidota;c__Bacteroidia;o__Bacteroidales;f__Tannerellaceae;g__Parabacteroides;s__Parabacteroides_sp_CT06;
Faecalicoccus_pleomorphus	0	5.6e-05	k__Bacteria;p__Firmicutes;c__Bacilli;o__Erysipelotrichales;f__Erysipelotrichaceae;g__Faecalicoccus;s__Faecalicoccus_pleomorphus;
Lactobacillus_mucosae	6e-05	2e-06	k__Bacteria;p__Firmicutes;c__Bacilli;o__Lactobacillales;f__Lactobacillaceae;g__Limosilactobacillus;s__Lactobacillus_mucosae;
Mogibacterium_timidum	1.8e-05	0.000107	k__Bacteria;p__Firmicutes;c__Clostridia;o__Peptostreptococcales-Tissierellales;f__Anaerovoracaceae;g__Mogibacterium;s__Mogibacterium_timidum;
Oscillibacter_sp_PEA192	0.000109	0.000207	k__Bacteria;p__Firmicutes;c__Clostridia;o__Oscillospirales;f__Oscillospiraceae;g__Oscillibacter;s__Oscillibacter_sp_PEA192;
Alistipes_shahii	4.1e-05	0.000181	k__Bacteria;p__Bacteroidota;c__Bacteroidia;o__Bacteroidales;f__Rikenellaceae;g__Alistipes;s__Alistipes_shahii;
Blastococcus_aggregatus	5.5e-05	6e-06	k__Bacteria;p__Actinobacteriota;c__Actinobacteria;o__Frankiales;f__Geodermatophilaceae;g__Blastococcus;s__Blastococcus_aggregatus;
Streptococcus_dysgalactiae	9.8e-05	0.000146	k__Bacteria;p__Firmicutes;c__Bacilli;o__Lactobacillales;f__Streptococcaceae;g__Streptococcus;s__Streptococcus_dysgalactiae;
Prevotella_disiens	0	5.2e-05	k__Bacteria;p__Bacteroidota;c__Bacteroidia;o__Bacteroidales;f__Prevotellaceae;g__Prevotella;s__Prevotella_disiens;
Olsenella_sp_KHD7	1e-06	6.8e-05	k__Bacteria;p__Actinobacteriota;c__Coriobacteriia;o__Coriobacteriales;f__Atopobiaceae;g__Atopobium;s__Olsenella_sp_KHD7;
Butyricimonas_virosa	1.3e-05	0.000207	k__Bacteria;p__Bacteroidota;c__Bacteroidia;o__Bacteroidales;f__Marinifilaceae;g__Butyricimonas;s__Butyricimonas_virosa;
Prevotella_oris	0	5.1e-05	k__Bacteria;p__Bacteroidota;c__Bacteroidia;o__Bacteroidales;f__Prevotellaceae;g__Prevotella;s__Prevotella_oris;
Sutterella_parvirubra	0	5e-05	k__Bacteria;p__Proteobacteria;c__Gammaproteobacteria;o__Burkholderiales;f__Sutterellaceae;g__Sutterella;s__Sutterella_parvirubra;
Aliidiomarina_shirensis	0.000152	9.8e-05	k__Bacteria;p__Proteobacteria;c__Gammaproteobacteria;o__Enterobacterales;f__Idiomarinaceae;g__Aliidiomarina;s__Aliidiomarina_shirensis;
Absiella_dolichum	5.3e-05	4e-06	k__Bacteria;p__Firmicutes;c__Bacilli;o__Erysipelotrichales;f__Erysipelotrichaceae;g__Faecalitalea;s__Absiella_dolichum;
Bacillus_thermolactis	0	0.000101	k__Bacteria;p__Firmicutes;c__Bacilli;o__Bacillales;f__Bacillaceae;g__Bacillus;s__Bacillus_thermolactis;
Prevotella_sp_DJF_LS16	2e-05	9.4e-05	k__Bacteria;p__Bacteroidota;c__Bacteroidia;o__Bacteroidales;f__Prevotellaceae;g__Prevotella;s__Prevotella_sp_DJF_LS16;
Gordonibacter_sp_Marseille-P4307	4.9e-05	0	k__Bacteria;p__Actinobacteriota;c__Coriobacteriia;o__Coriobacteriales;f__Eggerthellaceae;g__DNF00809;s__Gordonibacter_sp_Marseille-P4307;
Lactobacillus_intestinalis	3.8e-05	5.2e-05	k__Bacteria;p__Firmicutes;c__Bacilli;o__Lactobacillales;f__Lactobacillaceae;g__Lactobacillus;s__Lactobacillus_intestinalis;
Fusobacterium_mortiferum	0	4.5e-05	k__Bacteria;p__Fusobacteriota;c__Fusobacteriia;o__Fusobacteriales;f__Fusobacteriaceae;g__Fusobacterium;s__Fusobacterium_mortiferum;
Synergistes_jonesii	0	4.2e-05	k__Bacteria;p__Synergistota;c__Synergistia;o__Synergistales;f__Synergistaceae;g__Synergistes;s__Synergistes_jonesii;
Eubacterium_sp_Marseille-P3202	0	4.1e-05	k__Bacteria;p__Firmicutes;c__Clostridia;o__Lachnospirales;f__Lachnospiraceae;g__Lachnoclostridium;s__Eubacterium_sp_Marseille-P3202;
Prevotella_baroniae	0	4.1e-05	k__Bacteria;p__Bacteroidota;c__Bacteroidia;o__Bacteroidales;f__Prevotellaceae;g__Prevotella_7;s__Prevotella_baroniae;
Parabacteroides_johnsonii	1.1e-05	4.1e-05	k__Bacteria;p__Bacteroidota;c__Bacteroidia;o__Bacteroidales;f__Tannerellaceae;g__Parabacteroides;s__Parabacteroides_johnsonii;
Prevotella_sp_oral_clone_IK053	4e-05	0	k__Bacteria;p__Bacteroidota;c__Bacteroidia;o__Bacteroidales;f__Prevotellaceae;g__Prevotella;s__Prevotella_sp_oral_clone_IK053;
Pseudoflavonifractor_sp_Marseille-P3106	4e-06	3.8e-05	k__Bacteria;p__Firmicutes;c__Clostridia;o__Oscillospirales;f__Oscillospiraceae;g__unidentified_Oscillospiraceae;s__Pseudoflavonifractor_sp_Marseille-P3106;
Veillonellaceae_bacterium_canine_oral_taxon_211	0	3.8e-05	k__Bacteria;p__Firmicutes;c__Negativicutes;o__Acidaminococcales;f__Acidaminococcaceae;g__Succiniclasticum;s__Veillonellaceae_bacterium_canine_oral_taxon_211;
Aquihabitans_daechungensis	0	3.6e-05	k__Bacteria;p__Actinobacteriota;c__Acidimicrobiia;o__Microtrichales;f__Iamiaceae;g__Iamia;s__Aquihabitans_daechungensis;
Firmicutes_oral_clone_BB124	2.5e-05	4e-05	k__Bacteria;p__Firmicutes;c__Clostridia;o__Lachnospirales;f__Lachnospiraceae;g__Butyrivibrio;s__Firmicutes_oral_clone_BB124;
Veillonellaceae_bacterium_oral_taxon_145	0	3.8e-05	k__Bacteria;p__Firmicutes;c__Negativicutes;o__Veillonellales-Selenomonadales;f__Selenomonadaceae;g__Selenomonas;s__Veillonellaceae_bacterium_oral_taxon_145;
Cutibacterium_granulosum	3.8e-05	1e-06	k__Bacteria;p__Actinobacteriota;c__Actinobacteria;o__Propionibacteriales;f__Propionibacteriaceae;g__Cutibacterium;s__Cutibacterium_granulosum;
Schaalia_cardiffensis	0	4.1e-05	k__Bacteria;p__Actinobacteriota;c__Actinobacteria;o__Actinomycetales;f__Actinomycetaceae;g__Actinomyces;s__Schaalia_cardiffensis;
Bacteroides_clarus	1.4e-05	7.6e-05	k__Bacteria;p__Bacteroidota;c__Bacteroidia;o__Bacteroidales;f__Bacteroidaceae;g__Bacteroides;s__Bacteroides_clarus;
Corynebacterium_argentoratense	3.3e-05	0	k__Bacteria;p__Actinobacteriota;c__Actinobacteria;o__Corynebacteriales;f__Corynebacteriaceae;g__Corynebacterium;s__Corynebacterium_argentoratense;
Butyricicoccus_sp_K4410.MGS-46	4.6e-05	9e-06	k__Bacteria;p__Firmicutes;c__Clostridia;o__Oscillospirales;f__Butyricicoccaceae;g__Butyricicoccus;s__Butyricicoccus_sp_K4410.MGS-46;
Coprococcus_eutactus	3.2e-05	0	k__Bacteria;p__Firmicutes;c__Clostridia;o__Lachnospirales;f__Lachnospiraceae;g__Coprococcus;s__Coprococcus_eutactus;
Parabacteroides_faecis	3.2e-05	0	k__Bacteria;p__Bacteroidota;c__Bacteroidia;o__Bacteroidales;f__Tannerellaceae;g__Parabacteroides;s__Parabacteroides_faecis;
Lactococcus_raffinolactis	6.3e-05	1.5e-05	k__Bacteria;p__Firmicutes;c__Bacilli;o__Lactobacillales;f__Streptococcaceae;g__Lactococcus;s__Lactococcus_raffinolactis;
Azospirillum_sp_47_25	8e-06	3e-05	k__Bacteria;p__Proteobacteria;c__Alphaproteobacteria;o__Rhodospirillales;f__unidentified_Rhodospirillales;g__unidentified_Rhodospirillales;s__Azospirillum_sp_47_25;
Intestinimonas_massiliensis	0	3e-05	k__Bacteria;p__Firmicutes;c__Clostridia;o__Oscillospirales;f__Oscillospiraceae;g__unidentified_Oscillospiraceae;s__Intestinimonas_massiliensis;
Bacteroides_caecigallinarum	2.9e-05	0	k__Bacteria;p__Bacteroidota;c__Bacteroidia;o__Bacteroidales;f__Bacteroidaceae;g__Bacteroides;s__Bacteroides_caecigallinarum;
Cloacibacillus_porcorum	2.6e-05	0	k__Bacteria;p__Synergistota;c__Synergistia;o__Synergistales;f__Synergistaceae;g__Cloacibacillus;s__Cloacibacillus_porcorum;
Sphingobium_xenophagum	2.5e-05	0	k__Bacteria;p__Proteobacteria;c__Alphaproteobacteria;o__Sphingomonadales;f__Sphingomonadaceae;g__Sphingobium;s__Sphingobium_xenophagum;
Nocardioides_perillae	2.5e-05	0	k__Bacteria;p__Actinobacteriota;c__Actinobacteria;o__Propionibacteriales;f__Nocardioidaceae;g__Nocardioides;s__Nocardioides_perillae;
Schlegelella_thermodepolymerans	2.5e-05	0	k__Bacteria;p__Proteobacteria;c__Gammaproteobacteria;o__Burkholderiales;f__Comamonadaceae;g__Rivibacter;s__Schlegelella_thermodepolymerans;
Lachnospiraceae_bacterium_TF01-11	6e-06	6.8e-05	k__Bacteria;p__Firmicutes;c__Clostridia;o__Lachnospirales;f__Lachnospiraceae;g__Lachnospiraceae_UCG-001;s__Lachnospiraceae_bacterium_TF01-11;
Chryseobacterium_hominis	0	2.3e-05	k__Bacteria;p__Bacteroidota;c__Bacteroidia;o__Flavobacteriales;f__Weeksellaceae;g__Chryseobacterium;s__Chryseobacterium_hominis;
Blautia_hydrogenotrophica	3.5e-05	2.6e-05	k__Bacteria;p__Firmicutes;c__Clostridia;o__Lachnospirales;f__Lachnospiraceae;g__Blautia;s__Blautia_hydrogenotrophica;
Campylobacter_curvus	0	2.2e-05	k__Bacteria;p__Campylobacterota;c__Campylobacteria;o__Campylobacterales;f__Campylobacteraceae;g__Campylobacter;s__Campylobacter_curvus;
Lachnoclostridium_phocaeense	2.3e-05	1.7e-05	k__Bacteria;p__Firmicutes;c__Clostridia;o__Lachnospirales;f__Lachnospiraceae;g__Sellimonas;s__Lachnoclostridium_phocaeense;
Slackia_piriformis	2.2e-05	1.9e-05	k__Bacteria;p__Actinobacteriota;c__Coriobacteriia;o__Coriobacteriales;f__Eggerthellaceae;g__Slackia;s__Slackia_piriformis;
Campylobacter_concisus	2.1e-05	2e-06	k__Bacteria;p__Campylobacterota;c__Campylobacteria;o__Campylobacterales;f__Campylobacteraceae;g__Campylobacter;s__Campylobacter_concisus;
Blautia_sp_N6H1-15	0	2e-05	k__Bacteria;p__Firmicutes;c__Clostridia;o__Lachnospirales;f__Lachnospiraceae;g__Blautia;s__Blautia_sp_N6H1-15;
Weissella_viridescens	2.1e-05	0	k__Bacteria;p__Firmicutes;c__Bacilli;o__Lactobacillales;f__Lactobacillaceae;g__Weissella;s__Weissella_viridescens;
Intestinimonas_sp_GD2	1e-06	5.3e-05	k__Bacteria;p__Firmicutes;c__Clostridia;o__Oscillospirales;f__Oscillospiraceae;g__Intestinimonas;s__Intestinimonas_sp_GD2;
Colidextribacter_massiliensis	0	3.1e-05	k__Bacteria;p__Firmicutes;c__Clostridia;o__Oscillospirales;f__Oscillospiraceae;g__Colidextribacter;s__Colidextribacter_massiliensis;
Hyphomicrobium_facile	1.9e-05	0	k__Bacteria;p__Proteobacteria;c__Alphaproteobacteria;o__Rhizobiales;f__Hyphomicrobiaceae;g__Hyphomicrobium;s__Hyphomicrobium_facile;
Peptoniphilus_lacrimalis	0	1.8e-05	k__Bacteria;p__Firmicutes;c__Clostridia;o__Peptostreptococcales-Tissierellales;f__Family_XI;g__Peptoniphilus;s__Peptoniphilus_lacrimalis;
Dialister_succinatiphilus	1e-06	1.8e-05	k__Bacteria;p__Firmicutes;c__Negativicutes;o__Veillonellales-Selenomonadales;f__Veillonellaceae;g__Dialister;s__Dialister_succinatiphilus;
Lachnospiraceae_bacterium_Choco86	4e-06	2.4e-05	k__Bacteria;p__Firmicutes;c__Clostridia;o__Lachnospirales;f__Lachnospiraceae;g__unidentified_Lachnospiraceae;s__Lachnospiraceae_bacterium_Choco86;
Prevotella_sp_109	5e-06	1.7e-05	k__Bacteria;p__Bacteroidota;c__Bacteroidia;o__Bacteroidales;f__Prevotellaceae;g__Prevotellaceae_NK3B31_group;s__Prevotella_sp_109;
Clostridium_butyricum	1.8e-05	0	k__Bacteria;p__Firmicutes;c__Clostridia;o__Clostridiales;f__Clostridiaceae;g__Clostridium_sensu_stricto_1;s__Clostridium_butyricum;
Haemophilus_sp_'paraurethrae'	0	1.6e-05	k__Bacteria;p__Proteobacteria;c__Gammaproteobacteria;o__Enterobacterales;f__Pasteurellaceae;g__Haemophilus;s__Haemophilus_sp_'paraurethrae';
Alistipes_sp_cv1	1.8e-05	1.7e-05	k__Bacteria;p__Bacteroidota;c__Bacteroidia;o__Bacteroidales;f__Rikenellaceae;g__Alistipes;s__Alistipes_sp_cv1;
Lachnospiraceae_bacterium_28-4	0	1.5e-05	k__Bacteria;p__Firmicutes;c__Clostridia;o__Lachnospirales;f__Lachnospiraceae;g__Blautia;s__Lachnospiraceae_bacterium_28-4;
Alistipes_obesi	2e-05	1.9e-05	k__Bacteria;p__Bacteroidota;c__Bacteroidia;o__Bacteroidales;f__Rikenellaceae;g__Alistipes;s__Alistipes_obesi;
Mordavella_sp_Marseille-P3756	0	3.3e-05	k__Bacteria;p__Firmicutes;c__Clostridia;o__Lachnospirales;f__Lachnospiraceae;g__Lachnoclostridium;s__Mordavella_sp_Marseille-P3756;
Parabacteroides_goldsteinii	4e-06	2.6e-05	k__Bacteria;p__Bacteroidota;c__Bacteroidia;o__Bacteroidales;f__Tannerellaceae;g__Parabacteroides;s__Parabacteroides_goldsteinii;
Aliidiomarina_sanyensis	0	3.1e-05	k__Bacteria;p__Proteobacteria;c__Gammaproteobacteria;o__Enterobacterales;f__Idiomarinaceae;g__Aliidiomarina;s__Aliidiomarina_sanyensis;
Peptoniphilus_coxii	1.7e-05	0	k__Bacteria;p__Firmicutes;c__Clostridia;o__Peptostreptococcales-Tissierellales;f__Family_XI;g__Peptoniphilus;s__Peptoniphilus_coxii;
Alistipes_indistinctus	2.9e-05	3.5e-05	k__Bacteria;p__Bacteroidota;c__Bacteroidia;o__Bacteroidales;f__Rikenellaceae;g__Alistipes;s__Alistipes_indistinctus;
Anaerococcus_lactolyticus	1.5e-05	7e-06	k__Bacteria;p__Firmicutes;c__Clostridia;o__Peptostreptococcales-Tissierellales;f__Family_XI;g__Anaerococcus;s__Anaerococcus_lactolyticus;
Alistipes_sp_N15.MGS-157	0	2.3e-05	k__Bacteria;p__Bacteroidota;c__Bacteroidia;o__Bacteroidales;f__Rikenellaceae;g__Alistipes;s__Alistipes_sp_N15.MGS-157;
Rothia_amarae	0	1.3e-05	k__Bacteria;p__Actinobacteriota;c__Actinobacteria;o__Micrococcales;f__Micrococcaceae;g__Rothia;s__Rothia_amarae;
Flavonifractor_plautii	0	1.8e-05	k__Bacteria;p__Firmicutes;c__Clostridia;o__Oscillospirales;f__Oscillospiraceae;g__Intestinimonas;s__Flavonifractor_plautii;
Sphingobacterium_sp_GR16	1.4e-05	0	k__Bacteria;p__Bacteroidota;c__Bacteroidia;o__Sphingobacteriales;f__Sphingobacteriaceae;g__Sphingobacterium;s__Sphingobacterium_sp_GR16;
Peptostreptococcaceae_bacterium_canine_oral_taxon_139	1.7e-05	7e-06	k__Bacteria;p__Firmicutes;c__Clostridia;o__Peptostreptococcales-Tissierellales;f__Anaerovoracaceae;g__Family_XIII_UCG-001;s__Peptostreptococcaceae_bacterium_canine_oral_taxon_139;
bacterium_YE57	0	1.6e-05	k__Bacteria;p__Firmicutes;c__Clostridia;o__Christensenellales;f__Christensenellaceae;g__Christensenellaceae_R-7_group;s__bacterium_YE57;
Leuconostoc_citreum	0	1.2e-05	k__Bacteria;p__Firmicutes;c__Bacilli;o__Lactobacillales;f__Lactobacillaceae;g__Leuconostoc;s__Leuconostoc_citreum;
Megasphaera_hexanoica	1.2e-05	0	k__Bacteria;p__Firmicutes;c__Negativicutes;o__Veillonellales-Selenomonadales;f__Veillonellaceae;g__Megasphaera;s__Megasphaera_hexanoica;
Prevotella_nigrescens	1.5e-05	0	k__Bacteria;p__Bacteroidota;c__Bacteroidia;o__Bacteroidales;f__Prevotellaceae;g__Prevotella;s__Prevotella_nigrescens;
Commensalibacter_sp_AMU001	1.1e-05	0	k__Bacteria;p__Proteobacteria;c__Alphaproteobacteria;o__Acetobacterales;f__Acetobacteraceae;g__Commensalibacter;s__Commensalibacter_sp_AMU001;
Paraprevotella_clara	1.7e-05	1.8e-05	k__Bacteria;p__Bacteroidota;c__Bacteroidia;o__Bacteroidales;f__Prevotellaceae;g__Paraprevotella;s__Paraprevotella_clara;
Peptoniphilaceae_bacterium_FC2	0	1.1e-05	k__Bacteria;p__Firmicutes;c__Clostridia;o__Peptostreptococcales-Tissierellales;f__Family_XI;g__Peptoniphilus;s__Peptoniphilaceae_bacterium_FC2;
Listeria_marthii	1e-06	1e-05	k__Bacteria;p__Firmicutes;c__Bacilli;o__Lactobacillales;f__Listeriaceae;g__Listeria;s__Listeria_marthii;
bacterium_QTYC46b	1.1e-05	1e-05	k__Bacteria;p__Chloroflexi;c__Chloroflexia;o__Thermomicrobiales;f__JG30-KF-CM45;g__unidentified_JG30-KF-CM45;s__bacterium_QTYC46b;
Streptococcus_sp_C5I1	0	1e-05	k__Bacteria;p__Firmicutes;c__Bacilli;o__Lactobacillales;f__Streptococcaceae;g__Streptococcus;s__Streptococcus_sp_C5I1;
Thermostaphylospora_chromogena	0	1e-05	k__Bacteria;p__Actinobacteriota;c__Actinobacteria;o__Streptosporangiales;f__Thermomonosporaceae;g__unidentified_Thermomonosporaceae;s__Thermostaphylospora_chromogena;
Selenomonas_sp_oral_clone_JS031	0	1e-05	k__Bacteria;p__Firmicutes;c__Negativicutes;o__Veillonellales-Selenomonadales;f__Selenomonadaceae;g__Selenomonas;s__Selenomonas_sp_oral_clone_JS031;
Dietzia_maris	1.1e-05	0	k__Bacteria;p__Actinobacteriota;c__Actinobacteria;o__Corynebacteriales;f__Dietziaceae;g__Dietzia;s__Dietzia_maris;
Paraprevotella_xylaniphila	1.1e-05	3e-06	k__Bacteria;p__Bacteroidota;c__Bacteroidia;o__Bacteroidales;f__Prevotellaceae;g__Paraprevotella;s__Paraprevotella_xylaniphila;
Schaalia_funkei	1e-05	0	k__Bacteria;p__Actinobacteriota;c__Actinobacteria;o__Actinomycetales;f__Actinomycetaceae;g__Actinomyces;s__Schaalia_funkei;
Ruminococcaceae_bacterium_Marseille-P3738	0	9e-06	k__Bacteria;p__Firmicutes;c__Clostridia;o__Oscillospirales;f__Ruminococcaceae;g__unidentified_Ruminococcaceae;s__Ruminococcaceae_bacterium_Marseille-P3738;
Gracilibacillus_halotolerans	0	1.2e-05	k__Bacteria;p__Firmicutes;c__Bacilli;o__Bacillales;f__Bacillaceae;g__Gracilibacillus;s__Gracilibacillus_halotolerans;
Sporosarcina_pasteurii	1e-05	4e-06	k__Bacteria;p__Firmicutes;c__Bacilli;o__Bacillales;f__Planococcaceae;g__Sporosarcina;s__Sporosarcina_pasteurii;
bacterium_Ellin517	0	8e-06	k__Bacteria;p__Verrucomicrobiota;c__Verrucomicrobiae;o__Pedosphaerales;f__Pedosphaeraceae;g__Ellin517;s__bacterium_Ellin517;
Gordonibacter_pamelaeae	1.1e-05	5e-06	k__Bacteria;p__Actinobacteriota;c__Coriobacteriia;o__Coriobacteriales;f__Eggerthellaceae;g__Gordonibacter;s__Gordonibacter_pamelaeae;
Ruminococcaceae_bacterium_GD6	9e-06	0	k__Bacteria;p__Firmicutes;c__Clostridia;o__Oscillospirales;f__Ruminococcaceae;g__Candidatus_Soleaferrea;s__Ruminococcaceae_bacterium_GD6;
[Eubacterium]_brachy	9e-06	1e-06	k__Bacteria;p__Firmicutes;c__Clostridia;o__Peptostreptococcales-Tissierellales;f__Anaerovoracaceae;g__[Eubacterium]_brachy_group;s__[Eubacterium]_brachy;
Corynebacterium_matruchotii	0	1.2e-05	k__Bacteria;p__Actinobacteriota;c__Actinobacteria;o__Corynebacteriales;f__Corynebacteriaceae;g__Corynebacterium;s__Corynebacterium_matruchotii;
Intestinimonas_butyriciproducens	9e-06	3e-06	k__Bacteria;p__Firmicutes;c__Clostridia;o__Oscillospirales;f__Oscillospiraceae;g__Intestinimonas;s__Intestinimonas_butyriciproducens;
Clostridiales_bacterium_enrichment_culture_clone_06-1235251-76	0	8e-06	k__Bacteria;p__Firmicutes;c__Clostridia;o__Clostridia_vadinBB60_group;f__unidentified_Clostridia_vadinBB60_group;g__unidentified_Clostridia_vadinBB60_group;s__Clostridiales_bacterium_enrichment_culture_clone_06-1235251-76;
Corynebacterium_variabile	1.7e-05	0	k__Bacteria;p__Actinobacteriota;c__Actinobacteria;o__Corynebacteriales;f__Corynebacteriaceae;g__Corynebacterium;s__Corynebacterium_variabile;
Burkholderiales_bacterium_YL45	0	1.3e-05	k__Bacteria;p__Proteobacteria;c__Gammaproteobacteria;o__Burkholderiales;f__Sutterellaceae;g__Parasutterella;s__Burkholderiales_bacterium_YL45;
Clostridium_sp_GD3	8e-06	1.8e-05	k__Bacteria;p__Firmicutes;c__Clostridia;o__Oscillospirales;f__Oscillospiraceae;g__unidentified_Oscillospiraceae;s__Clostridium_sp_GD3;
Anoxybacillus_toebii	0	1.4e-05	k__Bacteria;p__Firmicutes;c__Bacilli;o__Bacillales;f__Bacillaceae;g__Bacillus;s__Anoxybacillus_toebii;
Eubacterium_sp_oral_clone_BU061	3e-06	2.5e-05	k__Bacteria;p__Firmicutes;c__Clostridia;o__Lachnospirales;f__Lachnospiraceae;g__Howardella;s__Eubacterium_sp_oral_clone_BU061;
Pelotomaculum_sp_DTU098	0	7e-06	k__Bacteria;p__Chloroflexi;c__Anaerolineae;o__Anaerolineales;f__Anaerolineaceae;g__unidentified_Anaerolineaceae;s__Pelotomaculum_sp_DTU098;
Firmicutes_oral_clone_CH017	8e-06	0	k__Bacteria;p__Firmicutes;c__Clostridia;o__Lachnospirales;f__Lachnospiraceae;g__Johnsonella;s__Firmicutes_oral_clone_CH017;
[Eubacterium]_infirmum	1.1e-05	0	k__Bacteria;p__Firmicutes;c__Clostridia;o__Peptostreptococcales-Tissierellales;f__Anaerovoracaceae;g__[Eubacterium]_nodatum_group;s__[Eubacterium]_infirmum;
Eubacterium_sp_oral_clone_EI074	0	7e-06	k__Bacteria;p__Firmicutes;c__Clostridia;o__Lachnospirales;f__Lachnospiraceae;g__Johnsonella;s__Eubacterium_sp_oral_clone_EI074;
Prevotella_buccalis	3e-06	7e-06	k__Bacteria;p__Bacteroidota;c__Bacteroidia;o__Bacteroidales;f__Prevotellaceae;g__Prevotella;s__Prevotella_buccalis;
Adhaeribacter_sp_KS35	8e-06	0	k__Bacteria;p__Bacteroidota;c__Bacteroidia;o__Cytophagales;f__Hymenobacteraceae;g__Adhaeribacter;s__Adhaeribacter_sp_KS35;
Intestinimonas_timonensis	8e-06	0	k__Bacteria;p__Firmicutes;c__Clostridia;o__Oscillospirales;f__Oscillospiraceae;g__Intestinimonas;s__Intestinimonas_timonensis;
Corynebacterium_stationis	0	1.2e-05	k__Bacteria;p__Actinobacteriota;c__Actinobacteria;o__Corynebacteriales;f__Corynebacteriaceae;g__Corynebacterium;s__Corynebacterium_stationis;
Megamonas_funiformis	0	2.1e-05	k__Bacteria;p__Firmicutes;c__Negativicutes;o__Veillonellales-Selenomonadales;f__Selenomonadaceae;g__Megamonas;s__Megamonas_funiformis;
Bacteroides_sp_DSM_12148	0	1e-05	k__Bacteria;p__Bacteroidota;c__Bacteroidia;o__Bacteroidales;f__Rikenellaceae;g__Alistipes;s__Bacteroides_sp_DSM_12148;
Chitinimonas_taiwanensis	7e-06	0	k__Bacteria;p__Proteobacteria;c__Gammaproteobacteria;o__Burkholderiales;f__Chitinimonadaceae;g__Chitinimonas;s__Chitinimonas_taiwanensis;
Bifidobacterium_animalis	7e-06	0	k__Bacteria;p__Actinobacteriota;c__Actinobacteria;o__Bifidobacteriales;f__Bifidobacteriaceae;g__Bifidobacterium;s__Bifidobacterium_animalis;
Alistipes_inops	0	7e-06	k__Bacteria;p__Bacteroidota;c__Bacteroidia;o__Bacteroidales;f__Rikenellaceae;g__Alistipes;s__Alistipes_inops;
Gaiella_sp_EBR4-RS1	7e-06	0	k__Bacteria;p__Actinobacteriota;c__Thermoleophilia;o__Gaiellales;f__unidentified_Gaiellales;g__unidentified_Gaiellales;s__Gaiella_sp_EBR4-RS1;
Bifidobacterium_breve	0	1.2e-05	k__Bacteria;p__Actinobacteriota;c__Actinobacteria;o__Bifidobacteriales;f__Bifidobacteriaceae;g__Bifidobacterium;s__Bifidobacterium_breve;
Anaerotruncus_sp_AT3	0	7e-06	k__Bacteria;p__Firmicutes;c__Clostridia;o__Oscillospirales;f__Ruminococcaceae;g__Anaerotruncus;s__Anaerotruncus_sp_AT3;
Actinomyces_graevenitzii	1.1e-05	7e-06	k__Bacteria;p__Actinobacteriota;c__Actinobacteria;o__Actinomycetales;f__Actinomycetaceae;g__Actinomyces;s__Actinomyces_graevenitzii;
Alloprevotella_rava	6e-06	2e-06	k__Bacteria;p__Bacteroidota;c__Bacteroidia;o__Bacteroidales;f__Prevotellaceae;g__Alloprevotella;s__Alloprevotella_rava;
Bacteroides_cutis	0	6e-06	k__Bacteria;p__Bacteroidota;c__Bacteroidia;o__Bacteroidales;f__Bacteroidaceae;g__Bacteroides;s__Bacteroides_cutis;
Ruminococcus_sp_N15.MGS-57	0	6e-06	k__Bacteria;p__Firmicutes;c__Negativicutes;o__Acidaminococcales;f__Acidaminococcaceae;g__Phascolarctobacterium;s__Ruminococcus_sp_N15.MGS-57;
[Eubacterium]_sulci	2e-06	6e-06	k__Bacteria;p__Firmicutes;c__Clostridia;o__Peptostreptococcales-Tissierellales;f__Anaerovoracaceae;g__[Eubacterium]_nodatum_group;s__[Eubacterium]_sulci;
Veillonella_sp_oral_taxon_780	6e-06	0	k__Bacteria;p__Firmicutes;c__Negativicutes;o__Veillonellales-Selenomonadales;f__Veillonellaceae;g__Veillonella;s__Veillonella_sp_oral_taxon_780;
Corynebacterium_coyleae	0	6e-06	k__Bacteria;p__Actinobacteriota;c__Actinobacteria;o__Corynebacteriales;f__Corynebacteriaceae;g__Corynebacterium;s__Corynebacterium_coyleae;
Anaeroglobus_geminatus	0	6e-06	k__Bacteria;p__Firmicutes;c__Negativicutes;o__Veillonellales-Selenomonadales;f__Veillonellaceae;g__Anaeroglobus;s__Anaeroglobus_geminatus;
Alistipes_finegoldii	4e-06	2e-05	k__Bacteria;p__Bacteroidota;c__Bacteroidia;o__Bacteroidales;f__Rikenellaceae;g__Alistipes;s__Alistipes_finegoldii;
Streptococcus_sp	0	7e-06	k__Bacteria;p__Firmicutes;c__Bacilli;o__Lactobacillales;f__Streptococcaceae;g__Streptococcus;s__Streptococcus_sp;
Lactobacillus_iners	8e-06	0	k__Bacteria;p__Firmicutes;c__Bacilli;o__Lactobacillales;f__Lactobacillaceae;g__Lactobacillus;s__Lactobacillus_iners;
Anaerococcus_octavius	5e-06	3e-06	k__Bacteria;p__Firmicutes;c__Clostridia;o__Peptostreptococcales-Tissierellales;f__Family_XI;g__Anaerococcus;s__Anaerococcus_octavius;
Actinomyces_pacaensis	0	5e-06	k__Bacteria;p__Actinobacteriota;c__Actinobacteria;o__Actinomycetales;f__Actinomycetaceae;g__Actinomyces;s__Actinomyces_pacaensis;
Lancefieldella_rimae	5e-06	0	k__Bacteria;p__Actinobacteriota;c__Coriobacteriia;o__Coriobacteriales;f__Atopobiaceae;g__Atopobium;s__Lancefieldella_rimae;
Treponema_denticola	8e-06	2e-06	k__Bacteria;p__Spirochaetota;c__Spirochaetia;o__Spirochaetales;f__Spirochaetaceae;g__Treponema;s__Treponema_denticola;
Holophaga_sp_WY42	0	5e-06	k__Bacteria;p__Acidobacteriota;c__Thermoanaerobaculia;o__Thermoanaerobaculales;f__Thermoanaerobaculaceae;g__Subgroup_10;s__Holophaga_sp_WY42;
Metamycoplasma_sualvi	0	5e-06	k__Bacteria;p__Firmicutes;c__Bacilli;o__Mycoplasmatales;f__Mycoplasmataceae;g__Mycoplasma;s__Metamycoplasma_sualvi;
Methanobrevibacter_oralis	0	5e-06	k__Archaea;p__Euryarchaeota;c__Methanobacteria;o__Methanobacteriales;f__Methanobacteriaceae;g__Methanobrevibacter;s__Methanobrevibacter_oralis;
Fusobacterium_necrogenes	0	5e-06	k__Bacteria;p__Fusobacteriota;c__Fusobacteriia;o__Fusobacteriales;f__Fusobacteriaceae;g__Fusobacterium;s__Fusobacterium_necrogenes;
Megasphaera_sueciensis	0	5e-06	k__Bacteria;p__Firmicutes;c__Negativicutes;o__Veillonellales-Selenomonadales;f__Veillonellaceae;g__Megasphaera;s__Megasphaera_sueciensis;
Bacteroides_sp_Marseille-P3166	1e-06	6e-06	k__Bacteria;p__Bacteroidota;c__Bacteroidia;o__Bacteroidales;f__Bacteroidaceae;g__Bacteroides;s__Bacteroides_sp_Marseille-P3166;
Comamonas_aquatica	0	5e-06	k__Bacteria;p__Proteobacteria;c__Gammaproteobacteria;o__Burkholderiales;f__Comamonadaceae;g__Comamonas;s__Comamonas_aquatica;
Prevotella_sp_oral_clone_FW035	5e-06	0	k__Bacteria;p__Bacteroidota;c__Bacteroidia;o__Bacteroidales;f__Prevotellaceae;g__Prevotella_7;s__Prevotella_sp_oral_clone_FW035;
bacterium_YC-LK-LKJ27	0	5e-06	k__Bacteria;p__Chloroflexi;c__Dehalococcoidia;o__S085;f__unidentified_S085;g__unidentified_S085;s__bacterium_YC-LK-LKJ27;
Catabacter_hongkongensis	7e-06	6e-06	k__Bacteria;p__Firmicutes;c__Clostridia;o__Christensenellales;f__Christensenellaceae;g__Catabacter;s__Catabacter_hongkongensis;
Facklamia_tabacinasalis	0	5e-06	k__Bacteria;p__Firmicutes;c__Bacilli;o__Lactobacillales;f__Aerococcaceae;g__Facklamia;s__Facklamia_tabacinasalis;
Aquimonas_sp_enrichment_culture_clone_03SUJ1	0	4e-06	k__Bacteria;p__Proteobacteria;c__Gammaproteobacteria;o__Xanthomonadales;f__Rhodanobacteraceae;g__unidentified_Rhodanobacteraceae;s__Aquimonas_sp_enrichment_culture_clone_03SUJ1;
Parabacteroides_sp	4e-06	0	k__Bacteria;p__Bacteroidota;c__Bacteroidia;o__Bacteroidales;f__Tannerellaceae;g__Parabacteroides;s__Parabacteroides_sp;
Selenomonadales_bacterium_Marseille-P2399	0	4e-06	k__Bacteria;p__Firmicutes;c__Clostridia;o__Oscillospirales;f__unidentified_Oscillospirales;g__Hydrogenoanaerobacterium;s__Selenomonadales_bacterium_Marseille-P2399;
Clostridiaceae_bacterium_DJF_VR76	0	4e-06	k__Bacteria;p__Firmicutes;c__Clostridia;o__Oscillospirales;f__Ruminococcaceae;g__Ruminococcus;s__Clostridiaceae_bacterium_DJF_VR76;
Bacteroides_sp_Smarlab_3302398	0	4e-06	k__Bacteria;p__Bacteroidota;c__Bacteroidia;o__Bacteroidales;f__Rikenellaceae;g__Alistipes;s__Bacteroides_sp_Smarlab_3302398;
Corynebacterium_callunae	0	4e-06	k__Bacteria;p__Actinobacteriota;c__Actinobacteria;o__Corynebacteriales;f__Corynebacteriaceae;g__Corynebacterium;s__Corynebacterium_callunae;
Brevibacterium_pityocampae	0	5e-06	k__Bacteria;p__Actinobacteriota;c__Actinobacteria;o__Micrococcales;f__Brevibacteriaceae;g__Brevibacterium;s__Brevibacterium_pityocampae;
Gemmatimonadetes_bacterium_WWH24	0	4e-06	k__Bacteria;p__Gemmatimonadota;c__Gemmatimonadetes;o__Gemmatimonadales;f__Gemmatimonadaceae;g__unidentified_Gemmatimonadaceae;s__Gemmatimonadetes_bacterium_WWH24;
Prevotella_melaninogenica	4e-06	0	k__Bacteria;p__Bacteroidota;c__Bacteroidia;o__Bacteroidales;f__Prevotellaceae;g__Prevotella_7;s__Prevotella_melaninogenica;
Bifidobacterium_subtile	4e-06	0	k__Bacteria;p__Actinobacteriota;c__Actinobacteria;o__Bifidobacteriales;f__Bifidobacteriaceae;g__Bifidobacterium;s__Bifidobacterium_subtile;
Oceanobacillus_luteolus	0	4e-06	k__Bacteria;p__Firmicutes;c__Bacilli;o__Bacillales;f__Bacillaceae;g__Oceanobacillus;s__Oceanobacillus_luteolus;
Treponema_parvum	2e-06	4e-06	k__Bacteria;p__Spirochaetota;c__Spirochaetia;o__Spirochaetales;f__Spirochaetaceae;g__Treponema;s__Treponema_parvum;
Lysobacter_bugurensis	2e-06	4e-06	k__Bacteria;p__Proteobacteria;c__Gammaproteobacteria;o__Xanthomonadales;f__Xanthomonadaceae;g__Lysobacter;s__Lysobacter_bugurensis;
Soonwooa_purpurea	3e-06	4e-06	k__Bacteria;p__Bacteroidota;c__Bacteroidia;o__Flavobacteriales;f__Weeksellaceae;g__Soonwooa;s__Soonwooa_purpurea;
Agromyces_fucosus	4e-06	0	k__Bacteria;p__Actinobacteriota;c__Actinobacteria;o__Micrococcales;f__Microbacteriaceae;g__Agromyces;s__Agromyces_fucosus;
Comamonas_terrigena	4e-06	0	k__Bacteria;p__Proteobacteria;c__Gammaproteobacteria;o__Burkholderiales;f__Comamonadaceae;g__Comamonas;s__Comamonas_terrigena;
Picochlorum_sp_SENEW3	0	3e-06	k__Bacteria;p__Proteobacteria;c__Alphaproteobacteria;o__Rickettsiales;f__Mitochondria;g__unidentified_Mitochondria;s__Picochlorum_sp_SENEW3;
Megasphaera_micronuciformis	1e-06	4e-06	k__Bacteria;p__Firmicutes;c__Negativicutes;o__Veillonellales-Selenomonadales;f__Veillonellaceae;g__Megasphaera;s__Megasphaera_micronuciformis;
Parabacteroides_gordonii	4e-06	0	k__Bacteria;p__Bacteroidota;c__Bacteroidia;o__Bacteroidales;f__Tannerellaceae;g__Parabacteroides;s__Parabacteroides_gordonii;
beta_proteobacterium_KF033	0	3e-06	k__Bacteria;p__Proteobacteria;c__Gammaproteobacteria;o__Burkholderiales;f__Rhodocyclaceae;g__unidentified_Rhodocyclaceae;s__beta_proteobacterium_KF033;
Eubacterium_sp_68-3-10	4e-06	0	k__Bacteria;p__Firmicutes;c__Clostridia;o__Peptostreptococcales-Tissierellales;f__Anaerovoracaceae;g__[Eubacterium]_nodatum_group;s__Eubacterium_sp_68-3-10;
Ureaplasma_parvum	4e-06	0	k__Bacteria;p__Firmicutes;c__Bacilli;o__Mycoplasmatales;f__Mycoplasmataceae;g__Ureaplasma;s__Ureaplasma_parvum;
Burkholderiales_bacterium_Beta_02	0	3e-06	k__Bacteria;p__WPS-2;c__unidentified_WPS-2;o__unidentified_WPS-2;f__unidentified_WPS-2;g__unidentified_WPS-2;s__Burkholderiales_bacterium_Beta_02;
Ruminococcaceae_bacterium_GD7	0	3e-06	k__Bacteria;p__Firmicutes;c__Clostridia;o__Oscillospirales;f__Ruminococcaceae;g__unidentified_Ruminococcaceae;s__Ruminococcaceae_bacterium_GD7;
Miniphocibacter_massiliensis	0	3e-06	k__Bacteria;p__Firmicutes;c__Clostridia;o__Peptostreptococcales-Tissierellales;f__Family_XI;g__Gallicola;s__Miniphocibacter_massiliensis;
Zoogloea_resiniphila	0	3e-06	k__Bacteria;p__Proteobacteria;c__Gammaproteobacteria;o__Burkholderiales;f__Rhodocyclaceae;g__Zoogloea;s__Zoogloea_resiniphila;
Melghirimyces_thermohalophilus	0	3e-06	k__Bacteria;p__Firmicutes;c__Bacilli;o__Thermoactinomycetales;f__Thermoactinomycetaceae;g__Melghirimyces;s__Melghirimyces_thermohalophilus;
Desulfovibrio_sp_Marseille-P3199	0	3e-06	k__Bacteria;p__Desulfobacterota;c__Desulfovibrionia;o__Desulfovibrionales;f__Desulfovibrionaceae;g__Mailhella;s__Desulfovibrio_sp_Marseille-P3199;
Ruminococcus_sp_YE281	4e-06	0	k__Bacteria;p__Firmicutes;c__Clostridia;o__Oscillospirales;f__Ruminococcaceae;g__unidentified_Ruminococcaceae;s__Ruminococcus_sp_YE281;
Peptostreptococcus_stomatis	4e-06	0	k__Bacteria;p__Firmicutes;c__Clostridia;o__Peptostreptococcales-Tissierellales;f__Peptostreptococcaceae;g__Peptostreptococcus;s__Peptostreptococcus_stomatis;
Helicobacter_pullorum	0	2e-06	k__Bacteria;p__Campylobacterota;c__Campylobacteria;o__Campylobacterales;f__Helicobacteraceae;g__Helicobacter;s__Helicobacter_pullorum;
Ammoniibacillus_agariperforans	0	2e-06	k__Bacteria;p__Firmicutes;c__Bacilli;o__Paenibacillales;f__Paenibacillaceae;g__Ammoniibacillus;s__Ammoniibacillus_agariperforans;
Compostibacillus_humi	0	2e-06	k__Bacteria;p__Firmicutes;c__Bacilli;o__Bacillales;f__Bacillaceae;g__Oceanobacillus;s__Compostibacillus_humi;
Raoultibacter_massiliensis	3e-06	1e-06	k__Bacteria;p__Actinobacteriota;c__Coriobacteriia;o__Coriobacteriales;f__unidentified_Coriobacteriales;g__Raoultibacter;s__Raoultibacter_massiliensis;
Treponema_pectinovorum	0	2e-06	k__Bacteria;p__Spirochaetota;c__Spirochaetia;o__Spirochaetales;f__Spirochaetaceae;g__Treponema;s__Treponema_pectinovorum;
Ihubacter_massiliensis	0	2e-06	k__Bacteria;p__Firmicutes;c__Clostridia;o__Peptostreptococcales-Tissierellales;f__Anaerovoracaceae;g__[Eubacterium]_nodatum_group;s__Ihubacter_massiliensis;
Prevotella_histicola	3e-06	0	k__Bacteria;p__Bacteroidota;c__Bacteroidia;o__Bacteroidales;f__Prevotellaceae;g__Prevotella_7;s__Prevotella_histicola;
Peptoniphilus_sp_BV3AC2	3e-06	0	k__Bacteria;p__Firmicutes;c__Clostridia;o__Peptostreptococcales-Tissierellales;f__Family_XI;g__Peptoniphilus;s__Peptoniphilus_sp_BV3AC2;
Prevotella_bergensis	3e-06	0	k__Bacteria;p__Bacteroidota;c__Bacteroidia;o__Bacteroidales;f__Prevotellaceae;g__Prevotella;s__Prevotella_bergensis;
Corynebacterium_durum	3e-06	0	k__Bacteria;p__Actinobacteriota;c__Actinobacteria;o__Corynebacteriales;f__Corynebacteriaceae;g__Corynebacterium;s__Corynebacterium_durum;
Capnocytophaga_leadbetteri	3e-06	0	k__Bacteria;p__Bacteroidota;c__Bacteroidia;o__Flavobacteriales;f__Flavobacteriaceae;g__Capnocytophaga;s__Capnocytophaga_leadbetteri;
Lactobacillus_kefiranofaciens	0	2e-06	k__Bacteria;p__Firmicutes;c__Bacilli;o__Lactobacillales;f__Lactobacillaceae;g__Lactobacillus;s__Lactobacillus_kefiranofaciens;
bacterium_	3e-06	0	k__Bacteria;p__Actinobacteriota;c__Actinobacteria;o__Propionibacteriales;f__Nocardioidaceae;g__Aeromicrobium;s__bacterium;
Rhodospirillaceae_bacterium_L34	0	2e-06	k__Bacteria;p__Proteobacteria;c__Alphaproteobacteria;o__unidentified_Alphaproteobacteria;f__unidentified_Alphaproteobacteria;g__unidentified_Alphaproteobacteria;s__Rhodospirillaceae_bacterium_L34;
Alistipes_sp_Marseille-P2431	3e-06	2e-06	k__Bacteria;p__Bacteroidota;c__Bacteroidia;o__Bacteroidales;f__Rikenellaceae;g__Alistipes;s__Alistipes_sp_Marseille-P2431;
Prevotella_corporis	0	4e-06	k__Bacteria;p__Bacteroidota;c__Bacteroidia;o__Bacteroidales;f__Prevotellaceae;g__Prevotella;s__Prevotella_corporis;
Bacteroides_sp	3e-06	0	k__Bacteria;p__Bacteroidota;c__Bacteroidia;o__Bacteroidales;f__Bacteroidaceae;g__Bacteroides;s__Bacteroides_sp;
Nitrospira_japonica	3e-06	0	k__Bacteria;p__Nitrospirota;c__Nitrospiria;o__Nitrospirales;f__Nitrospiraceae;g__Nitrospira;s__Nitrospira_japonica;
Peptostreptococcaceae_bacterium_feline_oral_taxon_028	3e-06	2e-06	k__Bacteria;p__Firmicutes;c__Clostridia;o__Peptostreptococcales-Tissierellales;f__Family_XI;g__Parvimonas;s__Peptostreptococcaceae_bacterium_feline_oral_taxon_028;
Candidatus_Soleaferrea_massiliensis	0	2e-06	k__Bacteria;p__Firmicutes;c__Clostridia;o__Oscillospirales;f__Ruminococcaceae;g__Candidatus_Soleaferrea;s__Candidatus_Soleaferrea_massiliensis;
Coprobacter_secundus	3e-06	2e-06	k__Bacteria;p__Bacteroidota;c__Bacteroidia;o__Bacteroidales;f__Barnesiellaceae;g__Coprobacter;s__Coprobacter_secundus;
Mangrovibacter_plantisponsor	0	2e-06	k__Bacteria;p__Proteobacteria;c__Gammaproteobacteria;o__Enterobacterales;f__Enterobacteriaceae;g__Mangrovibacter;s__Mangrovibacter_plantisponsor;
Christensenella_minuta	3e-06	2e-06	k__Bacteria;p__Firmicutes;c__Clostridia;o__Christensenellales;f__Christensenellaceae;g__Christensenella;s__Christensenella_minuta;
Acidaminococcus_sp_Marseille-P2828	0	2e-06	k__Bacteria;p__Firmicutes;c__Negativicutes;o__Acidaminococcales;f__Acidaminococcaceae;g__Acidaminococcus;s__Acidaminococcus_sp_Marseille-P2828;
Arenimicrobium_luteum	3e-06	0	k__Bacteria;p__Acidobacteriota;c__Blastocatellia;o__Pyrinomonadales;f__Pyrinomonadaceae;g__RB41;s__Arenimicrobium_luteum;
Prevotella_sp	0	2e-06	k__Bacteria;p__Bacteroidota;c__Bacteroidia;o__Bacteroidales;f__Prevotellaceae;g__Alloprevotella;s__Prevotella_sp;
Aliidiomarina_iranensis	0	2e-06	k__Bacteria;p__Proteobacteria;c__Gammaproteobacteria;o__Enterobacterales;f__Idiomarinaceae;g__Aliidiomarina;s__Aliidiomarina_iranensis;
Saccharomonospora_viridis	0	2e-06	k__Bacteria;p__Actinobacteriota;c__Actinobacteria;o__Pseudonocardiales;f__Pseudonocardiaceae;g__Saccharomonospora;s__Saccharomonospora_viridis;
Arcobacter_butzleri	0	2e-06	k__Bacteria;p__Campylobacterota;c__Campylobacteria;o__Campylobacterales;f__Arcobacteraceae;g__Arcobacter;s__Arcobacter_butzleri;
bacterium_enrichment_culture_clone_auto197_4W	0	2e-06	k__Bacteria;p__Proteobacteria;c__Alphaproteobacteria;o__Micropepsales;f__Micropepsaceae;g__unidentified_Micropepsaceae;s__bacterium_enrichment_culture_clone_auto197_4W;
Millisia_brevis	3e-06	0	k__Bacteria;p__Actinobacteriota;c__Actinobacteria;o__Corynebacteriales;f__Nocardiaceae;g__Millisia;s__Millisia_brevis;
Slackia_isoflavoniconvertens	3e-06	1e-06	k__Bacteria;p__Actinobacteriota;c__Coriobacteriia;o__Coriobacteriales;f__Eggerthellaceae;g__Slackia;s__Slackia_isoflavoniconvertens;
Rothia_mucilaginosa	0	3e-06	k__Bacteria;p__Actinobacteriota;c__Actinobacteria;o__Micrococcales;f__Micrococcaceae;g__Rothia;s__Rothia_mucilaginosa;
Veillonellaceae_bacterium_DNF00626	2e-06	0	k__Bacteria;p__Firmicutes;c__Negativicutes;o__Veillonellales-Selenomonadales;f__Veillonellaceae;g__Dialister;s__Veillonellaceae_bacterium_DNF00626;
Eubacterium_sp_SN18	2e-06	0	k__Bacteria;p__Firmicutes;c__Clostridia;o__Peptostreptococcales-Tissierellales;f__Anaerovoracaceae;g__[Eubacterium]_nodatum_group;s__Eubacterium_sp_SN18;
Sinibacillus_soli	2e-06	0	k__Bacteria;p__Firmicutes;c__Bacilli;o__Bacillales;f__Bacillaceae;g__Sinibacillus;s__Sinibacillus_soli;
bacterium_Ellin6543	2e-06	0	k__Bacteria;p__Chloroflexi;c__TK10;o__unidentified_TK10;f__unidentified_TK10;g__unidentified_TK10;s__bacterium_Ellin6543;
bacterium_enrichment_culture_clone_BBMC-9	0	2e-06	k__Bacteria;p__Firmicutes;c__Clostridia;o__Oscillospirales;f__UCG-010;g__unidentified_UCG-010;s__bacterium_enrichment_culture_clone_BBMC-9;
Eubacteriaceae_bacterium_CHKCI005	2e-06	0	k__Bacteria;p__Firmicutes;c__Clostridia;o__Oscillospirales;f__[Eubacterium]_coprostanoligenes_group;g__unidentified_[Eubacterium]_coprostanoligenes_group;s__Eubacteriaceae_bacterium_CHKCI005;
Methylobacterium_komagatae	2e-06	0	k__Bacteria;p__Proteobacteria;c__Alphaproteobacteria;o__Rhizobiales;f__Beijerinckiaceae;g__Methylobacterium-Methylorubrum;s__Methylobacterium_komagatae;
Propionibacterium_westphaliense	0	2e-06	k__Bacteria;p__Actinobacteriota;c__Actinobacteria;o__Propionibacteriales;f__Propionibacteriaceae;g__Propionibacterium;s__Propionibacterium_westphaliense;
[Clostridium]_methylpentosum	2e-06	0	k__Bacteria;p__Firmicutes;c__Clostridia;o__Oscillospirales;f__[Clostridium]_methylpentosum_group;g__unidentified_[Clostridium]_methylpentosum_group;s__[Clostridium]_methylpentosum;
bacterium_Ellin515	0	2e-06	k__Bacteria;p__Verrucomicrobiota;c__Verrucomicrobiae;o__Pedosphaerales;f__Pedosphaeraceae;g__ADurb.Bin063-1;s__bacterium_Ellin515;
Lawsonella_clevelandensis	2e-06	0	k__Bacteria;p__Actinobacteriota;c__Actinobacteria;o__Corynebacteriales;f__Corynebacteriaceae;g__Lawsonella;s__Lawsonella_clevelandensis;
Streptococcus_parauberis	0	2e-06	k__Bacteria;p__Firmicutes;c__Bacilli;o__Lactobacillales;f__Streptococcaceae;g__Streptococcus;s__Streptococcus_parauberis;
Asticcacaulis_excentricus	0	2e-06	k__Bacteria;p__Proteobacteria;c__Alphaproteobacteria;o__Caulobacterales;f__Caulobacteraceae;g__Asticcacaulis;s__Asticcacaulis_excentricus;
Carnobacterium_maltaromaticum	2e-06	0	k__Bacteria;p__Firmicutes;c__Bacilli;o__Lactobacillales;f__Carnobacteriaceae;g__Carnobacterium;s__Carnobacterium_maltaromaticum;
Flavobacterium_ummariense	2e-06	0	k__Bacteria;p__Bacteroidota;c__Bacteroidia;o__Flavobacteriales;f__Flavobacteriaceae;g__Flavobacterium;s__Flavobacterium_ummariense;
Bulleidia_extructa	0	2e-06	k__Bacteria;p__Firmicutes;c__Bacilli;o__Erysipelotrichales;f__Erysipelotrichaceae;g__Bulleidia;s__Bulleidia_extructa;
actinobacterium_WWH12	2e-06	0	k__Bacteria;p__Actinobacteriota;c__Thermoleophilia;o__Gaiellales;f__Gaiellaceae;g__Gaiella;s__actinobacterium_WWH12;
Ileibacterium_valens	0	2e-06	k__Bacteria;p__Firmicutes;c__Bacilli;o__Erysipelotrichales;f__Erysipelotrichaceae;g__Ileibacterium;s__Ileibacterium_valens;
Komagataeibacter_saccharivorans	3e-06	1e-06	k__Bacteria;p__Proteobacteria;c__Alphaproteobacteria;o__Acetobacterales;f__Acetobacteraceae;g__Komagataeibacter;s__Komagataeibacter_saccharivorans;
Corynebacterium_imitans	0	2e-06	k__Bacteria;p__Actinobacteriota;c__Actinobacteria;o__Corynebacteriales;f__Corynebacteriaceae;g__Corynebacterium;s__Corynebacterium_imitans;
Chlamydia_trachomatis	0	2e-06	k__Bacteria;p__Actinobacteriota;c__Actinobacteria;o__Actinomycetales;f__Actinomycetaceae;g__Actinomyces;s__Chlamydia_trachomatis;
Dinobryon_sp_LO226KS	2e-06	0	k__Bacteria;p__Cyanobacteria;c__Cyanobacteriia;o__Chloroplast;f__unidentified_Chloroplast;g__unidentified_Chloroplast;s__Dinobryon_sp_LO226KS;
Neisseria_perflava	2e-06	0	k__Bacteria;p__Proteobacteria;c__Gammaproteobacteria;o__Burkholderiales;f__Neisseriaceae;g__Neisseria;s__Neisseria_perflava;
Bacillus_thermoamylovorans	2e-06	0	k__Bacteria;p__Firmicutes;c__Bacilli;o__Bacillales;f__Bacillaceae;g__Bacillus;s__Bacillus_thermoamylovorans;
Anaerofustis_stercorihominis	2e-06	0	k__Bacteria;p__Firmicutes;c__Clostridia;o__Eubacteriales;f__Anaerofustaceae;g__Anaerofustis;s__Anaerofustis_stercorihominis;
Slackia_exigua	2e-06	0	k__Bacteria;p__Actinobacteriota;c__Coriobacteriia;o__Coriobacteriales;f__Eggerthellaceae;g__Slackia;s__Slackia_exigua;
Candidatus_Saccharibacteria_bacterium_UB2523	1e-06	0	k__Bacteria;p__Patescibacteria;c__Saccharimonadia;o__Saccharimonadales;f__unidentified_Saccharimonadales;g__unidentified_Saccharimonadales;s__Candidatus_Saccharibacteria_bacterium_UB2523;
Olsenella_genomosp_C1	1e-06	0	k__Bacteria;p__Actinobacteriota;c__Coriobacteriia;o__Coriobacteriales;f__Atopobiaceae;g__Olsenella;s__Olsenella_genomosp_C1;
Ruminococcaceae_bacterium_Marseille-P2963	0	1e-06	k__Bacteria;p__Firmicutes;c__Clostridia;o__Oscillospirales;f__Ruminococcaceae;g__Paludicola;s__Ruminococcaceae_bacterium_Marseille-P2963;
Bacteroides_caecimuris	1e-06	0	k__Bacteria;p__Bacteroidota;c__Bacteroidia;o__Bacteroidales;f__Bacteroidaceae;g__Bacteroides;s__Bacteroides_caecimuris;
Lactobacillus_ingluviei	0	1e-06	k__Bacteria;p__Firmicutes;c__Bacilli;o__Lactobacillales;f__Lactobacillaceae;g__Limosilactobacillus;s__Lactobacillus_ingluviei;
Victivallis_vadensis	1e-06	0	k__Bacteria;p__Verrucomicrobiota;c__Lentisphaeria;o__Victivallales;f__Victivallaceae;g__Victivallis;s__Victivallis_vadensis;
Bacteroides_salanitronis	1e-06	1e-06	k__Bacteria;p__Bacteroidota;c__Bacteroidia;o__Bacteroidales;f__Bacteroidaceae;g__Bacteroides;s__Bacteroides_salanitronis;
Limnohabitans_parvus	0	1e-06	k__Bacteria;p__Proteobacteria;c__Gammaproteobacteria;o__Burkholderiales;f__Comamonadaceae;g__Limnohabitans;s__Limnohabitans_parvus;
Porphyromonas_gulae	1e-06	0	k__Bacteria;p__Bacteroidota;c__Bacteroidia;o__Bacteroidales;f__Porphyromonadaceae;g__Porphyromonas;s__Porphyromonas_gulae;
Alphaproteobacteria_bacterium	1e-06	0	k__Bacteria;p__Proteobacteria;c__Alphaproteobacteria;o__Rhizobiales;f__A0839;g__unidentified_A0839;s__Alphaproteobacteria_bacterium;
methanogenic_archaeon_CH1270	0	1e-06	k__Archaea;p__Thermoplasmatota;c__Thermoplasmata;o__Methanomassiliicoccales;f__Methanomethylophilaceae;g__unidentified_Methanomethylophilaceae;s__methanogenic_archaeon_CH1270;
Mogibacterium_sp_Marseille-P2645	1e-06	0	k__Bacteria;p__Bacteroidota;c__Bacteroidia;o__Bacteroidales;f__Bacteroidaceae;g__Bacteroides;s__Mogibacterium_sp_Marseille-P2645;
Bacteroidales_genomosp_P1	1e-06	0	k__Bacteria;p__Bacteroidota;c__Bacteroidia;o__Bacteroidales;f__Rikenellaceae;g__Rikenellaceae_RC9_gut_group;s__Bacteroidales_genomosp_P1;
Methanosarcina_sp_48	1e-06	0	k__Archaea;p__Halobacterota;c__Methanosarcinia;o__Methanosarciniales;f__Methanosarcinaceae;g__Methanosarcina;s__Methanosarcina_sp_48;
Odoribacter_laneus	0	1e-06	k__Bacteria;p__Bacteroidota;c__Bacteroidia;o__Bacteroidales;f__Marinifilaceae;g__Odoribacter;s__Odoribacter_laneus;
Streptococcus_hyointestinalis	0	1e-06	k__Bacteria;p__Firmicutes;c__Bacilli;o__Lactobacillales;f__Streptococcaceae;g__Streptococcus;s__Streptococcus_hyointestinalis;
Granulicatella_elegans	0	1e-06	k__Bacteria;p__Firmicutes;c__Bacilli;o__Lactobacillales;f__Carnobacteriaceae;g__Granulicatella;s__Granulicatella_elegans;
Metamycoplasma_salivarium	1e-06	0	k__Bacteria;p__Firmicutes;c__Bacilli;o__Mycoplasmatales;f__Mycoplasmataceae;g__Mycoplasma;s__Metamycoplasma_salivarium;
Candidatus_Arthromitus_sp_SFB-mouse-NL	0	1e-06	k__Bacteria;p__Firmicutes;c__Clostridia;o__Clostridiales;f__Clostridiaceae;g__Candidatus_Arthromitus;s__Candidatus_Arthromitus_sp_SFB-mouse-NL;
Haemophilus_parahaemolyticus	0	1e-06	k__Bacteria;p__Proteobacteria;c__Gammaproteobacteria;o__Enterobacterales;f__Pasteurellaceae;g__Actinobacillus;s__Haemophilus_parahaemolyticus;
Ammopiptanthus_mongolicus	1e-06	0	k__Bacteria;p__Cyanobacteria;c__Cyanobacteriia;o__Chloroplast;f__unidentified_Chloroplast;g__unidentified_Chloroplast;s__Ammopiptanthus_mongolicus;
Clostridiales_bacterium_42_27	0	1e-06	k__Bacteria;p__Firmicutes;c__Clostridia;o__Oscillospirales;f__[Eubacterium]_coprostanoligenes_group;g__unidentified_[Eubacterium]_coprostanoligenes_group;s__Clostridiales_bacterium_42_27;
Dielma_sp_Marseille-P3110	1e-06	0	k__Bacteria;p__Firmicutes;c__Bacilli;o__Erysipelotrichales;f__Erysipelotrichaceae;g__Dielma;s__Dielma_sp_Marseille-P3110;
Selenomonas_sp_canine_oral_taxon_167	0	0	k__Bacteria;p__Firmicutes;c__Negativicutes;o__Veillonellales-Selenomonadales;f__Selenomonadaceae;g__Selenomonas;s__Selenomonas_sp_canine_oral_taxon_167;
Others	0.808548	0.804468	Others
