# Supplementary material for: The microbiological and metabolic traits associated with pT3 colorectal cancer metastasis to lymph nodes
Source: Front Physiol. 2025 Nov 18;16:1724429. doi: 10.3389/fphys.2025.1724429 (PMC12668965; doi:10.3389/fphys.2025.1724429)
Supplement: Supplementary file 3 [file Table6.xlsx]

## Sheet: Sheet2
Table S6 Differentially expressed genes
Gene_id	log2FoldChange	pval	padj
AACSP1	-1.4093	0.000159	0.0082278
ABCA17P	1.0988	3.9228e-06	0.00081588
AC015818.3	1.3175	0.0070302	0.085046
AC106875.1	1.4013	0.00015221	0.0080785
ACTBL2	-1.1689	0.00037296	0.014228
ADAMTS20	2.2571	8.5117e-05	0.0056999
ALPP	1.0531	0.0021093	0.042259
APOA4	2.2044	0.0005913	0.019437
APOA5	1.1858	0.0006489	0.020691
APOC3	2.0297	4.4365e-05	0.004012
ARHGEF26-AS1	1.2052	5.7234e-07	0.00020983
ATP1A2	1.1447	3.4911e-06	0.0007772
BPIFA1	1.5239	0.048993	0.24914
C1orf87	1.13	0.00021192	0.0099867
CACNG4	1.0714	0.00012081	0.0070815
CASQ2	1.0748	0.00016108	0.0082368
CCDC160	-1.2526	0.00032947	0.013124
CCDC60	-1.1018	9.0754e-05	0.005947
CDH22	-1.0645	0.0011311	0.028818
CDH9	1.5756	0.046159	0.24243
CGB5	-1.0223	0.029626	0.18902
CHRM2	1.2637	0.000313	0.012702
CLDN18	-2.787	2.2947e-14	1.6545e-10
CLDN19	1.273	0.00012808	0.0073292
CLEC2A	-2.3733	0.0013305	0.031595
CLLU1	-1.138	0.00048284	0.016791
CLPSL1	2.5575	0.00022826	0.010482
CLPSL2	1.0471	0.00025725	0.011113
CLVS2	1.1477	0.00020143	0.0095959
CNTFR	1.5355	1.9926e-08	1.6577e-05
CNTFR-AS1	1.4448	0.00045939	0.016183
COX7B2	2.5213	0.0017355	0.037277
CPLX2	1.5266	2.2636e-11	4.8961e-08
CRISP3	-1.2686	0.017726	0.14211
CSAG1	1.0167	0.035372	0.20858
CSAG3	2.0378	0.0015753	0.03484
CSAG4	1.9534	0.038441	0.2195
CTAG2	2.4801	0.0011888	0.029831
CYP7A1	1.2012	0.002262	0.043973
DCT	-1.0384	0.00059929	0.01967
DDX53	1.8179	0.04391	0.23581
DEFA5	-1.302	0.00012519	0.0072208
DEFA6	-1.0111	0.00094363	0.025642
DLGAP1-AS5	-1.1127	0.012042	0.11504
DPY19L2P1	1.0508	1.9451e-05	0.002461
DSCR8	2.4887	0.0095161	0.10095
DUXAP8	1.1294	5.2042e-08	3.8816e-05
EEF1A2	1.2346	6.2785e-09	7.1476e-06
EPHA6	1.2708	1.3882e-05	0.0020152
EPHA8	2.078	3.4915e-10	6.2934e-07
FADS6	1.8421	1.1505e-09	1.659e-06
FAM169B	-1.1444	3.3789e-05	0.003307
FER1L6-AS2	1.3829	0.00033417	0.013238
FGF3	1.2629	0.00091094	0.025005
FMN2	1.595	9.5079e-10	1.469e-06
FOXI1	-1.1993	0.00069544	0.021428
FZD10	-1.1154	8.9945e-05	0.005947
GABRA3	2.6908	2.7959e-12	7.5594e-09
GABRQ	1.2307	1.7099e-10	3.3624e-07
GALNT9	1.2329	1.8592e-06	0.00047876
GATA5	1.1148	0.00037168	0.014228
GDF5	1.0953	1.3309e-05	0.0019584
GLP1R	1.3613	4.6756e-09	5.6185e-06
GPM6A	1.2224	4.7169e-05	0.0041139
GRIN2A	1.0488	8.2335e-06	0.0014134
GRM1	-1.1557	6.4548e-06	0.0011832
HABP2	1.2521	0.00024994	0.011035
HAND1	1.1173	0.0033571	0.05522
HCAR1	1.1441	9.963e-06	0.0016082
HCAR2	-1.3134	7.9349e-09	8.1729e-06
HCAR3	-1.2118	2.4789e-06	0.00058021
HOXC12	1.7175	0.00042605	0.015359
HOXC13	1.2648	0.0063508	0.08071
HTN1	-1.8916	0.032144	0.19771
HTR2C	1.9316	0.0072915	0.087039
IGF2	-1.6877	7.0095e-07	0.00024066
IGF2BP1	1.0237	0.0016954	0.036709
IL1RAPL2	-1.1932	0.0069984	0.084955
IL36B	1.1716	0.0028066	0.049759
ISM2	1.0446	0.00010849	0.0066103
ITLN2	-1.1569	0.00080576	0.023619
KCNH5	1.2311	0.0039258	0.060621
KCNQ2	1.5374	1.238e-08	1.1643e-05
KIR2DL1	-1.4425	1.9155e-05	0.002461
KIR3DL1	-1.2397	9.1784e-05	0.0059618
KIR3DL3	-1.5895	0.0029692	0.99
KLRG2	1.4595	2.2777e-07	0.0001071
KRBOX1	-1.2185	1.5073e-05	0.0021265
KRT23	1.0236	3.2697e-05	0.0032294
KRT24	-1.4044	0.03231	0.19832
KRT34	-1.0698	0.010634	0.10725
KRT5	-2.3466	5.5903e-17	6.0459e-13
KRT76	1.5154	0.028715	0.99
KRTAP13-2	1.0741	0.01937	0.14921
KRTAP3-1	1.016	0.0089885	0.098068
KRTAP3-3	1.1456	0.00017916	0.0088473
LGI1	1.0472	0.00021938	0.010227
LIN28A	-1.4892	0.00098278	0.026343
LIN28B	1.4189	0.032121	0.19771
LINC00052	1.2298	0.024607	0.99
LINC00221	1.2084	0.016928	0.1388
LINC00355	1.5384	0.0056893	0.075787
LINC00379	1.0411	0.0012411	0.030503
LINC00470	1.5141	0.00027192	0.01151
LINC00488	1.252	3.6697e-05	0.0035122
LINC00658	1.0226	0.00060612	0.019804
LINC00967	1.6667	0.001735	0.037277
LINC01087	1.0642	0.020729	0.15489
LL22NC03-63E9.3	1.2753	0.0015668	0.03484
LMO1	1.4278	0.00010687	0.00653
LONRF2	1.2773	4.8345e-07	0.00018681
LRP2	1.0972	5.8803e-05	0.0045464
LY6D	-1.609	4.9228e-07	0.00018681
MAGEA10	1.7278	0.00095556	0.025901
MAGEA4	1.6798	0.015741	0.13348
MAGEA6	2.4189	0.00010118	0.0063363
MAGEA9B	1.9053	0.035778	0.21001
MAGEB2	2.134	0.0021339	0.04245
MAGEC2	2.4586	8.9931e-05	0.005947
MEI4	1.1598	0.00028421	0.011799
MIR205HG	-2.3927	9.0621e-05	0.005947
MIR4500HG	1.0133	0.020558	0.15419
MIR483	-1.6069	0.033932	0.20393
MROH2A	1.4078	9.6711e-07	0.00029054
MRPS17P1	1.0086	3.7996e-05	0.0036046
MT4	-1.1701	0.048906	0.24896
MTTP	1.4484	3.0075e-06	0.00069205
MYH11	1.0806	1.3002e-06	0.00036054
NBPF7	-1.0808	0.00065438	0.020769
NHLH2	-1.7549	5.2035e-05	0.0041997
NKX1-2	1.037	0.042442	0.99
NKX2-1	1.1707	0.018533	0.1454
NKX2-5	2.3708	2.8068e-05	0.0029724
NKX6-3	-1.4656	0.00057564	0.019126
NLGN1	1.2016	2.4947e-06	0.00058021
NOVA1	1.0734	6.4765e-08	4.3777e-05
NPTX1	1.1633	4.8817e-07	0.00018681
NTF4	1.3508	0.00016631	0.008405
OFCC1	1.1183	0.00048985	0.016965
ONECUT3	1.1564	0.0032415	0.054142
OPRD1	-1.1682	8.6491e-07	0.00026726
OR51B4	1.224	0.044904	0.99
OR51B5	1.4634	0.00037743	0.014265
PADI3	-1.205	4.3272e-05	0.0039829
PAGE2	1.5377	0.00084041	0.024023
PAGE4	1.7591	0.00070078	0.021531
PAX7	2.2868	1.725e-05	0.0023032
PCDHA11	1.4088	1.9912e-05	0.0024874
PCDHA12	1.1502	0.00039836	0.014779
PCDHA8	1.1237	0.0045322	0.066103
PCDHB6	1.3104	7.1631e-13	2.5383e-09
PCSK1N	1.7792	5.7766e-10	9.6113e-07
PNMA5	1.7304	1.6501e-07	8.4286e-05
POU3F4	1.1685	0.039202	0.99
POU6F2	1.0949	0.0037941	0.059584
POU6F2-AS2	1.0104	0.048151	0.24733
PPBP	1.3262	2.8991e-05	0.0030148
PRMT8	1.4457	1.0764e-07	6.1268e-05
PRSS21	1.2318	0.00031366	0.012704
PTCHD4	-1.6282	4.5959e-13	1.9882e-09
RAB3C	1.0334	2.4839e-07	0.00011431
REG1B	-1.4833	4.4516e-05	0.004012
RFPL4B	1.3115	0.0014873	0.99
RFX6	-1.2069	0.00013939	0.0077308
RHAG	-1.5137	0.0073722	0.087568
RIMS2	1.4168	6.0088e-08	4.3324e-05
RIMS4	1.2897	3.498e-07	0.00015132
RN7SL472P	-1.1835	0.0021314	0.04245
RNA5-8SP6	-1.1735	0.024521	0.16918
RNA5S9	1.9841	0.0039464	0.060823
RNA5SP145	1.5238	0.027314	0.18051
RNA5SP202	1.9077	0.0045203	0.066018
RNA5SP215	2.7602	0.015485	0.13203
RNA5SP355	2.4181	0.011537	0.11271
RNU4-1	1.2324	3.4947e-05	0.0033746
RNU4-2	1.0453	0.00010267	0.0063814
RPS26P34	1.199	0.0092773	0.10008
RSPO4	2.2094	8.2145e-13	2.5383e-09
SALL3	1.677	0.011373	0.11187
SCN5A	1.5777	2.1971e-17	4.7524e-13
SCRT1	1.0771	3.7765e-07	0.00015709
SEMA3D	1.2858	9.7625e-09	9.5983e-06
SEMA3E	1.1559	4.9364e-05	0.0041409
SERTM1	1.2225	0.0097521	0.10185
SFTA2	1.1178	8.4743e-07	0.00026565
SLC10A2	2.3029	0.00016627	0.008405
SLC13A1	-1.0712	0.039525	0.22263
SLC18A1	-1.0578	2.6247e-05	0.0029264
SLC6A10P	1.4242	0.00013215	0.0074938
SLC6A2	1.224	0.001482	0.033743
SLC7A9	1.4748	1.619e-08	1.4008e-05
SNORD41	1.0903	0.0096756	0.10145
SOHLH1	2.1401	4.0567e-08	3.2499e-05
SOST	1.0851	0.00093002	0.025399
SPRR1B	-1.546	9.6557e-05	0.0061608
SPRR2D	-1.1486	0.00104	0.027301
SPRR2E	-1.7455	0.0016186	0.035479
SPRR3	-1.1583	0.0056746	0.075766
SSX1	1.5977	0.025419	0.17268
STXBP5L	1.0657	1.4654e-06	0.00039221
SVOPL	1.2377	1.3646e-05	0.0019944
SYNM	1.0008	2.071e-06	0.00052087
TBL1Y	-1.0652	0.043832	0.23578
TCEAL2	1.1629	0.00026196	0.011176
TCF23	1.0765	8.8527e-05	0.00591
TENM1	1.053	1.073e-07	6.1268e-05
TEX15	1.3432	0.0030616	0.052436
TGM5	-1.0578	0.00066709	0.021034
TMEM210	-1.0091	0.0025986	0.047956
TMEM229A	2.2025	6.8592e-09	7.4182e-06
TNNC1	1.36	3.2202e-12	7.7391e-09
TRDV3	-1.0104	0.016589	0.13759
TRIM63	1.0941	2.0791e-05	0.0025259
TYR	-1.5624	0.00073762	0.022377
U95743.1	1.325	0.041218	0.99
UGT2B4	-1.6291	1.5755e-05	0.0021705
UPK1A	1.0656	3.882e-05	0.0036507
VWA5B1	1.4176	0.00014636	0.0079542
WIF1	1.517	6.7092e-05	0.0048989
WNT16	1.1819	4.6938e-08	3.6259e-05
XAGE2	2.1007	0.00047713	0.016646
XKR7	2.1355	6.8013e-14	3.6778e-10
ZBTB16	1.2286	1.5705e-08	1.4008e-05
ZFP42	1.1243	0.0057171	0.076043
ZIC1	2.1106	8.5171e-08	5.5826e-05
ZIC4	1.3687	0.0089075	0.097308
