# Supplementary material for: The microbiological and metabolic traits associated with pT3 colorectal cancer metastasis to lymph nodes
Source: Front Physiol. 2025 Nov 18;16:1724429. doi: 10.3389/fphys.2025.1724429 (PMC12668965; doi:10.3389/fphys.2025.1724429)
Supplement: Supplementary file 4 [file Table4.xlsx]

## Sheet: Genus levels 
Table S4-1 Differential microbiota
Genus levels	log2FC	Qvalue	Regulation
Butyricimonas	-2.87929	0.0427441	Down
Senegalimassilia	-7.80018	0.00715334	Down
Alcaligenes	-3.42004	6.02012e-06	Down
Sphingobium	2.4975	0.000199963	Up
Neisseria	-3.87173	6.02012e-06	Down
Bergeyella	3.94044	5.37424e-06	Up
Subgroup_10	1.7829	0.0100568	Up
Pedobacter	4.7829	5.20714e-06	Up
Georgenia	2.72632	0.000648492	Up
GCA-900066755	1.7829	0.0100568	Up
TM7x	-1.98793	0.016434	Down
Exiguobacterium	-2.82443	0.000163157	Down
Merdibacter	4.25239	0.000451665	Up
Flavobacterium	-3.82443	9.95178e-06	Down
Nitrospira	2.88982	0.00156076	Up
Alcanivorax	-2.72489	0.0230547	Down
Acidothermus	-2.82443	0.0151238	Down
Novosphingobium	-3.37697	0.0335032	Down

## Sheet: Phylum levels
Table S4-2 Differential microbiota
Phylum levels	log2FC	Qvalue	Regulation
Crenarchaeota	2.66742	0.000123892	Up
Patescibacteria	-1.44805	0.0249466	Down
Nitrospirota	2.47478	0.00279212	Up
Thermoplasmatota	3.88982	0.00279212	Up
Elusimicrobiota	-2.08746	0.0213151	Down
Halobacterota	2.30485	0.0249466	Up
