# Supplementary material for: The microbiological and metabolic traits associated with pT3 colorectal cancer metastasis to lymph nodes
Source: Front Physiol. 2025 Nov 18;16:1724429. doi: 10.3389/fphys.2025.1724429 (PMC12668965; doi:10.3389/fphys.2025.1724429)
Supplement: Supplementary file 5 [file Table1.xlsx]

## Sheet: Sheet1
Table S1 Qualitative and quantitative list of all metabolites identified
neg/pos	Name	Formula	Molecular Weight	FC	log2FC	Pvalue	ROC	VIP
neg	5-Aminopentanoate	C5 H11 N O2	117.078	1.42315	0.509085	0.0083107	0.75625	2.12198
neg	all-cis-4,7,10,13,16-Docosapentaenoic acid	C22 H34 O2	330.257	1.02803	0.039888	0.723308	0.48125	0.20418
neg	Melatonin	C13 H16 N2 O2	232.121	0.992933	-0.0102322	0.873879	0.490625	0.593882
neg	Folinic acid	C20 H23 N7 O7	473.167	0.689364	-0.536661	0.0016523	0.790625	1.11659
neg	N-Phenylacetylglutamine	C13 H16 N2 O4	264.112	0.434676	-1.20199	0.0650606	0.79375	0.701827
neg	2,6-Dihydroxypurine	C5 H4 N4 O2	152.033	0.949113	-0.0753487	0.447672	0.575	1.53422
neg	Lysopc 14:0	C22 H46 N O7 P	467.302	0.815202	-0.294771	0.980092	0.503125	1.52314
neg	2'-Deoxyinosine	C10 H12 N4 O4	252.087	0.673994	-0.569192	0.207837	0.521875	1.28769
neg	N-Acetyl-DL-phenylalanine	C11 H13 N O3	207.09	1.29092	0.368403	0.44462	0.765625	0.870054
neg	MAM2201 N-pentanoic acid metabolite	C25 H23 N O3	385.175	0.888255	-0.170954	0.338647	0.51875	0.964217
neg	15(S)-HpETE	C20 H32 O4	168.116	3.17427	1.66642	0.0175298	0.71875	0.945809
neg	FAHFA 20:4/22:5	C42 H64 O4	632.483	1.44723	0.533293	0.0425657	0.71875	1.11228
neg	2-({[4-(6-methyl-1,3-benzothiazol-2-yl)phenyl]imino}methyl)phenol	C21 H16 N2 O S	344.099	0.921714	-0.11761	0.50995	0.6875	1.39515
neg	11-Dehydro thromboxane B2	C20 H32 O6	368.221	0.156096	-2.67949	0.0240658	0.796875	0.907406
neg	Asaraldehyde	C10 H12 O4	196.074	0.789246	-0.341454	0.00252524	0.79375	1.0691
neg	Naringenin	C15 H12 O5	272.065	0.462302	-1.11309	0.392194	0.5375	1.1407
neg	PC 8:0_8:0	C24 H48 N O8 P	555.32	0.578561	-0.78946	0.148073	0.765625	0.657472
neg	2-Methoxyestrone	C19 H24 O3	300.169	1.22774	0.296008	0.0756131	0.809375	0.814877
neg	Fumonisin B2	C34 H59 N O14	705.395	0.891476	-0.165733	0.0014827	0.80625	1.35688
neg	3-Indoleacrylic acid	C11 H9 N O2	187.063	0.509224	-0.973628	0.00713605	0.803125	1.10841
neg	1-Methylxanthine	C6 H6 N4 O2	166.049	1.03396	0.0481756	0.246437	0.725	0.688245
neg	D-Mannitol 1-phosphate	C6 H15 O9 P	262.049	0.841568	-0.248849	0.0229366	0.753125	0.867054
neg	2-Deoxyribose 5-phosphate	C5 H11 O7 P	214.026	0.892037	-0.164824	0.00242641	0.80625	1.18143
neg	cis-gondoic acid	C20 H38 O2	310.288	0.906155	-0.142169	0.0122353	0.753125	0.922486
neg	N-Acetyl-L-leucine	C8 H15 N O3	173.105	0.499771	-1.00066	0.0229975	0.803125	0.863326
neg	2-[6-(1H-benzo[d]imidazol-2-yl)-2-pyridyl]-1H-benzo[d]imidazole	C19 H13 N5	312.115	1.00068	0.000979707	0.611059	0.690625	0.300373
neg	Phenobarbital	C12 H12 N2 O3	232.085	0.314162	-1.67042	0.14574	0.809375	1.00414
neg	ethyl 3-cyano-2-hydroxy-6-phenylisonicotinate	C15 H12 N2 O3	268.082	0.485623	-1.04209	0.134708	0.659375	1.10524
neg	1a,1b-Dihomo prostaglandin F2α	C22 H38 O5	382.274	0.155797	-2.68226	0.0374536	0.815625	0.848276
neg	11β-Prostaglandin E2	C20 H32 O5	352.226	0.349691	-1.51585	0.0363145	0.784375	0.838772
neg	LPI 18:0	C27 H53 O12 P	600.322	0.497565	-1.00704	0.154165	0.7625	0.659577
neg	8-iso-15-keto Prostaglandin E2	C20 H30 O5	350.211	0.37252	-1.42461	0.0207321	0.796875	0.97706
neg	(+/-)19(20)-DiHDPA	C22 H34 O4	362.248	0.324622	-1.62317	0.0370045	0.8125	0.842202
neg	Prostaglandin A1	C20 H32 O4	336.231	0.236138	-2.0823	0.0172075	0.81875	1.07079
neg	Dodecanedioic acid	C12 H22 O4	230.152	0.414798	-1.26952	0.0333952	0.790625	0.865607
neg	2'-O-Methylguanosine	C11 H15 N5 O5	297.102	0.92664	-0.109918	0.0856998	0.7625	0.631573
neg	15-Keto prostaglandin A1	C20 H30 O4	334.216	0.410943	-1.28299	0.0605797	0.80625	0.778213
neg	CUMYL-PICA N-pentanoic acid metabolite	C23 H26 N2 O3	378.195	0.869247	-0.202162	0.292657	0.784375	0.6016
neg	N-[3-(4-chloroanilino)-1H-1,2,4-triazol-5-yl]-N'-isopropylurea	C12 H15 Cl N6 O	289.144	0.853468	-0.228591	0.130167	0.796875	0.589364
neg	Riboflavin-5-phosphate	C17 H21 N4 O9 P	456.103	0.953901	-0.0680881	0.741724	0.578125	1.48053
neg	20-Hydroxy prostaglandin F2α	C20 H34 O6	406.214	0.351503	-1.50839	0.0720704	0.784375	0.744021
neg	LPS 20:4	C26 H44 N O9 P	545.271	0.715187	-0.483607	0.0294239	0.8125	1.36831
neg	3'-Dephosphocoenzyme A	C21 H35 N7 O13 P2 S	687.151	1.14137	0.190762	0.804401	0.484375	0.911419
neg	Tretinoin	C20 H28 O2	300.205	0.893216	-0.162919	0.00978095	0.759375	0.938084
neg	(+/-)10(11)-EpDPA	C22 H32 O3	344.237	0.361247	-1.46894	0.145943	0.771875	0.618418
neg	2,3-Dinor-8-epi-prostaglandin F2α	C18 H30 O5	326.211	0.351625	-1.50789	0.0560084	0.790625	0.786214
neg	5-Hydroxytryptophan	C11 H12 N2 O3	220.085	0.940248	-0.0888873	0.162593	0.65625	0.60856
neg	Asp-Phe	C13 H16 N2 O5	280.107	0.815421	-0.294383	0.272524	0.66875	1.42946
neg	2-[({4-[3,5-di(tert-butyl)-1H-pyrazol-1-yl]phenyl}imino)methyl]phenol	C24 H29 N3 O	375.229	0.846703	-0.240072	0.0749556	0.728125	1.44447
neg	Erythronolactone	C4 H6 O4	118.026	0.471493	-1.08469	0.182898	0.66875	0.687464
neg	MN-18 N-(5-hydroxypentyl) metabolite	C23 H23 N3 O2	373.186	0.380241	-1.39501	0.00434861	0.828125	1.22318
neg	15-OxoEDE	C20 H34 O3	322.252	1.19979	0.262781	0.132061	0.678125	0.916256
neg	3-Phenyllactic acid	C9 H10 O3	184.073	0.380117	-1.39548	0.269579	0.728125	0.443608
neg	Prostaglandin F2α	C20 H34 O5	354.242	0.132059	-2.92074	0.0376207	0.753125	0.870685
neg	LPE 13:0	C18 H38 N O7 P	411.241	0.491619	-1.02439	0.183259	0.76875	0.67818
neg	17(S)-HpDHA	C22 H32 O4	360.231	2.02011	1.01443	0.04841	0.653125	0.82429
neg	LPS 18:0	C24 H48 N O9 P	525.311	0.533119	-0.907472	0.123297	0.73125	0.637839
neg	N-Acetyl-DL-tryptophan	C13 H14 N2 O3	246.101	0.756767	-0.40208	0.0521853	0.796875	1.68017
neg	8-Iso prostaglandin A2	C20 H30 O4	316.205	0.396682	-1.33394	0.03398	0.790625	0.839962
neg	Chenodeoxycholic Acid	C24 H40 O4	196.147	0.765504	-0.385519	0.510858	0.784375	0.486082
neg	Equol	C15 H14 O3	242.095	1.02192	0.0312798	0.499808	0.590625	0.367222
neg	PE 18:1_20:6;O	C43 H72 N O9 P	777.5	1.03227	0.0458256	0.984196	0.534375	0.65167
neg	Azelaic acid	C9 H16 O4	188.105	0.44178	-1.1786	0.0345175	0.65625	0.962303
neg	2-Phosphoglyceric acid	C3 H7 O7 P	185.993	1.05662	0.0794553	0.785597	0.565625	0.333454
neg	Phosphopyruvic acid	C3 H5 O6 P	167.982	1.10846	0.148558	0.596205	0.609375	0.202661
neg	Lysope 14:0	C19 H40 N O7 P	425.256	0.816527	-0.292428	0.116866	0.753125	0.865886
neg	(+/-)11(12)-EET	C20 H32 O3	320.236	1.732	0.792437	0.0361811	0.715625	0.935833
neg	N-Acetylalanine	C5 H9 N O3	131.058	0.514998	-0.957361	0.0429545	0.709375	0.802784
neg	Roquefortine C	C22 H23 N5 O2	389.192	0.823175	-0.280729	0.0219804	0.759375	0.851309
neg	3-Nitro-L-Tyrosine	C9 H10 N2 O5	226.059	0.884614	-0.17688	0.00600448	0.790625	0.971362
neg	LPA 16:0	C19 H39 O7 P	410.245	1.92528	0.945071	0.00112373	0.790625	1.34753
neg	Glycoursodeoxycholic acid	C26 H43 N O5	449.315	0.383114	-1.38415	0.358499	0.69375	0.920968
neg	15(R)-Prostaglandin E2	C20 H32 O5	334.216	0.140581	-2.83053	0.036525	0.803125	0.842751
neg	8,8'-dicarboxy-1,1'-binaphthalene	C22 H14 O4	342.093	1.58906	0.668178	0.136263	0.528125	0.908193
neg	Prostaglandin A2	C20 H30 O4	370.187	0.306695	-1.70512	0.0236684	0.79375	0.911559
neg	Prostaglandin D2	C20 H32 O5	388.203	1.86906	0.90231	0.598698	0.475	1.42477
neg	DL-α-Methoxyphenylacetic acid	C9 H10 O3	120.057	0.442531	-1.17615	0.150311	0.73125	0.618485
neg	Cannabichromevarin	C19 H26 O2	286.19	0.894406	-0.160998	0.0119745	0.75625	0.902615
neg	Bilirubin	C33 H36 N4 O6	584.265	1.22649	0.29454	0.707257	0.721875	0.686
neg	L-Tyrosinemethylester	C10 H13 N O3	195.09	0.139809	-2.83847	0.019418	0.8125	0.92946
neg	(+/-)9-HpODE	C18 H32 O4	312.231	1.28517	0.361957	0.0630597	0.715625	0.76193
neg	N4-Acetylcytidine	C11 H15 N3 O6	285.097	0.902967	-0.147254	0.0683784	0.7875	0.743173
neg	8,15-Dihete	C20 H32 O4	336.231	0.2539	-1.97767	0.0318587	0.759375	0.870736
neg	2-(1-{2-[(3-furylmethyl)amino]-2-oxoethyl}cyclohexyl)acetic acid	C15 H21 N O4	279.147	0.929366	-0.105681	0.0243048	0.728125	1.05378
neg	Arachidonic acid	C20 H32 O2	304.241	1.16699	0.222797	0.163239	0.66875	0.56485
neg	(+/-)7(8)-DiHDPA	C22 H34 O4	362.247	0.55148	-0.858619	0.160479	0.69375	0.613427
neg	Sedoheptulose 1,7-bisphosphate	C7 H16 O13 P2	370.008	0.648456	-0.624919	0.847332	0.621875	0.746597
neg	5-Methyluridine	C10 H14 N2 O6	258.086	0.954933	-0.0665292	0.558884	0.48125	1.73046
neg	FAHFA 18:2/18:1	C36 H64 O4	560.483	0.917172	-0.124736	0.9025	0.51875	1.59005
neg	LPS 18:2	C24 H44 N O9 P	521.277	0.842464	-0.247313	0.740065	0.48125	0.531266
neg	Homogentisic Acid	C8 H8 O4	168.042	0.96187	-0.0560867	0.228611	0.65	0.539505
neg	Leukotriene C4	C30 H47 N3 O9 S	625.306	0.328263	-1.60708	0.0611012	0.784375	0.761097
neg	Prostaglandin J2	C20 H30 O4	316.205	0.332677	-1.58781	0.109729	0.746875	0.675315
neg	Thromboxane B2	C20 H34 O6	370.237	0.051323	-4.28425	0.0282733	0.765625	0.892098
neg	N-Acetyl-L-tyrosine	C11 H13 N O4	223.085	0.84262	-0.247046	0.0108086	0.7375	0.928665
neg	Valsartan metabolite	C14 H10 N4 O2	266.081	0.959656	-0.0594108	0.219447	0.646875	0.514631
neg	20-hydroxy Leukotriene B4	C20 H32 O5	352.226	0.0318181	-4.97401	0.0609334	0.775	0.814573
neg	(±)9(10)-DiHOME	C18 H34 O4	314.247	1.50272	0.587573	0.033732	0.675	0.877271
neg	Phloretin	C15 H14 O5	274.085	0.961366	-0.0568422	0.221894	0.65	0.554833
neg	Irinotecan	C33 H38 N4 O6	586.282	0.444432	-1.16996	0.455804	0.565625	0.323147
neg	Prostaglandin E1	C20 H34 O5	354.242	0.479804	-1.05948	0.0311984	0.740625	0.822025
neg	JWH 250 N-pentanoic acid metabolite	C22 H23 N O4	730.32	0.825555	-0.276563	0.984758	0.578125	0.402218
neg	Mycophenolic acid	C17 H20 O6	320.124	0.996449	-0.00513253	0.957922	0.503125	0.677281
neg	PE O-18:1_22:6	C45 H78 N O7 P	775.554	1.56384	0.645095	0.470808	0.584375	0.481124
neg	LPG 14:0	C20 H41 O9 P	456.25	0.647157	-0.627812	0.654513	0.5625	0.411125
neg	2-Hydroxymyristic acid	C14 H28 O3	244.204	0.578341	-0.790008	0.108198	0.684375	0.684231
neg	Glycitein	C16 H12 O5	284.07	0.671342	-0.574881	0.487392	0.5625	0.810191
neg	Thromboxane B1	C20 H36 O6	372.253	0.93999	-0.0892828	0.766788	0.5625	0.307098
neg	cis-Aconitic acid	C6 H6 O6	174.016	0.984042	-0.0232077	0.433808	0.49375	1.12406
neg	3-Hydroxydecanoic acid	C10 H20 O3	188.141	1.56044	0.641954	0.133659	0.715625	0.714925
neg	3-(3-Methoxyphenyl)propionic acid	C10 H12 O3	180.078	0.970211	-0.0436295	0.254057	0.615625	0.557899
neg	2-Methoxyestradiol	C19 H26 O3	302.184	1.04702	0.0662841	0.169128	0.6	0.541751
neg	LPS 18:1	C24 H46 N O9 P	523.293	0.233803	-2.09664	0.030669	0.6625	0.876327
neg	LPI 16:0	C25 H49 O12 P	572.298	0.635791	-0.653376	0.108119	0.546875	0.770972
neg	S-Sulfo-L-cysteine	C3 H7 N O5 S2	200.976	1.5106	0.595123	0.472154	0.575	1.78751
neg	Monobutyl phthalate	C12 H14 O4	222.089	0.637837	-0.64874	0.625354	0.6125	0.292601
neg	Lysope 18:1	C23 H46 N O7 P	479.302	1.22859	0.297003	0.0874821	0.640625	0.996598
neg	Taurochenodeoxycholic acid	C26 H45 N O6 S	499.299	0.24747	-2.01468	0.123593	0.728125	0.790208
neg	UDP-D-glucuronate	C15 H22 N2 O18 P2	580.037	0.00184778	-9.08	0.125718	0.7625	0.648808
neg	7-Methylxanthine	C6 H6 N4 O2	166.047	0.690753	-0.533757	0.765488	0.546875	1.09394
neg	Lysopg 18:1	C24 H47 O9 P	510.294	1.04073	0.0576015	0.916257	0.6625	0.744086
neg	15-deoxy-Δ12,14-Prostaglandin A2	C20 H28 O3	316.205	0.774803	-0.368099	0.310046	0.553125	0.630049
neg	geranyl pp	C10 H20 O7 P2	314.069	1.06701	0.0935692	0.122366	0.675	0.575848
neg	8-Isoprostaglandin F1β	C20 H36 O5	338.247	1.4372	0.523262	0.0901243	0.665625	1.06942
neg	Tetradecanedioic acid	C14 H26 O4	258.184	0.894663	-0.160584	0.42152	0.503125	0.898541
neg	Thromoboxane B1	C20 H36 O6	408.229	1.07343	0.102229	0.614857	0.69375	1.11846
neg	Prostaglandin F1β	C20 H36 O5	356.258	1.11656	0.159061	0.74488	0.646875	1.24301
neg	LPC 19:1	C27 H54 N O7 P	581.371	0.755485	-0.404524	0.11094	0.7	1.43179
neg	FAHFA 18:0/2:0	C20 H38 O4	342.278	0.926526	-0.110097	0.248466	0.709375	0.765522
neg	PC 16:0_18:2;O	C42 H80 N O9 P	819.566	1.0878	0.121416	0.350565	0.559375	0.536191
neg	LPE 18:3	C23 H42 N O7 P	475.271	1.13856	0.187211	0.249954	0.5875	1.39122
neg	Docosahexaenoic acid	C22 H32 O2	328.241	1.05112	0.0719309	0.573049	0.578125	0.682642
neg	o-Veratraldehyde	C9 H10 O3	166.063	0.213947	-2.22467	0.125119	0.690625	0.714038
neg	isoleucine	C6 H13 N O2	131.094	0.00059573	-10.7131	0.0679197	0.759375	0.809111
neg	Orotidine	C10 H12 N2 O8	288.06	0.341968	-1.54807	0.187408	0.621875	1.07351
neg	Trehalose 6-phosphate	C12 H23 O14 P	422.084	0.502575	-0.99259	0.370585	0.55625	0.744721
neg	3-Hydroxy-3-methylglutaric acid	C6 H10 O5	162.052	0.731609	-0.450855	0.0713171	0.728125	0.954955
neg	PE O-16:0_20:4	C41 H76 N O7 P	725.539	1.26639	0.340722	0.905042	0.71875	0.77202
neg	Gluconolactone	C6 H10 O6	178.048	0.970078	-0.0438274	0.811298	0.584375	0.857999
neg	2-bromo-4-methyl-1,3-thiazole-5-carboxylic acid	C5 H4 Br N O2 S	320.942	0.721321	-0.471286	0.434448	0.575	0.857617
neg	Methylmalonic acid	C4 H6 O4	118.026	0.540536	-0.887537	0.0216661	0.734375	0.955877
neg	2'-Deoxycytidine 5'-monophosphate (dCMP)	C9 H14 N3 O7 P	307.058	1.07307	0.101745	0.925447	0.584375	1.70302
neg	Ethyl chrysanthemumate	C12 H20 O2	196.146	0.901552	-0.149517	0.00533711	0.784375	1.07838
neg	Levodopa	C9 H11 N O4	197.069	0.748888	-0.417178	0.5653	0.509375	1.19549
neg	4-Acetamidobutyric Acid	C6 H11 N O3	145.073	0.816325	-0.292785	0.152801	0.6125	1.19945
neg	D-Glucosamine 6-phosphate	C6 H14 N O8 P	259.047	0.598001	-0.741781	0.641062	0.575	1.25904
neg	PC 16:0_20:4;4O	C44 H80 N O12 P	891.55	0.85441	-0.227	0.0104844	0.79375	0.947823
neg	LPC 22:5	C30 H52 N O7 P	615.356	1.12959	0.175796	0.132221	0.6375	1.1633
neg	Glycochenodeoxycholic acid	C26 H43 N O5	449.315	0.96104	-0.0573309	0.351673	0.55	0.385935
neg	PB-22 N-pentanoic acid-3-carboxyindole metabolite	C14 H15 N O4	261.097	0.569373	-0.812554	0.711679	0.653125	1.39289
neg	(±)10(11)-EpDPA	C22 H32 O3	344.236	1.66719	0.737422	0.0575219	0.6875	0.973956
neg	D-Homocysteine	C4 H9 N O2 S	135.035	0.929883	-0.104879	0.543498	0.628125	1.22334
neg	Taurine	C2 H7 N O3 S	125.014	0.745787	-0.423164	0.881663	0.5	1.33129
neg	LPC 20:3	C28 H52 N O7 P	591.356	1.10968	0.15014	0.133053	0.60625	1.03887
neg	3-Methylglutaric acid	C6 H10 O4	146.057	0.98806	-0.0173289	0.79387	0.425	1.9942
neg	PE O-18:1_20:4	C43 H78 N O7 P	751.555	0.613323	-0.705282	0.664864	0.60625	0.167357
neg	LPE 18:2	C23 H44 N O7 P	477.287	1.60881	0.685997	0.0232591	0.709375	0.927074
neg	Prostaglandin H1	C20 H34 O5	336.231	1.11197	0.153124	0.654793	0.484375	0.320901
neg	Dithranol	C14 H10 O3	226.063	1.12662	0.171996	0.896148	0.58125	0.97137
neg	N-Acetylaspartic acid	C6 H9 N O5	175.048	0.233199	-2.10037	0.460418	0.490625	0.716612
neg	Elaidic acid	C18 H34 O2	282.257	1.50386	0.588667	0.0330534	0.721875	0.852
neg	Punicic Acid	C18 H30 O2	278.224	0.834364	-0.261251	0.113428	0.675	0.693508
neg	Ascorbic acid	C6 H8 O6	176.032	0.00158496	-9.30134	0.0912587	0.596875	0.718179
neg	D-Mannose 6-phosphate	C6 H13 O9 P	260.03	1.33275	0.414404	0.562259	0.534375	1.03053
neg	Dulcitol	C6 H14 O6	182.079	0.393488	-1.34561	0.245869	0.590625	0.459991
neg	LPC 19:2	C27 H52 N O7 P	579.355	0.890146	-0.167885	0.0399787	0.740625	0.945103
neg	3'-O-Methyluridine	C10 H14 N2 O6	258.086	0.764483	-0.387444	0.00458579	0.765625	1.0063
neg	PC 8:0_10:0	C26 H52 N O8 P	583.351	0.862878	-0.212772	0.00405348	0.8	1.02181
neg	trans-10-Heptadecenoic acid	C17 H32 O2	314.247	1.00121	0.00173913	0.197993	0.703125	0.7126
neg	Deoxycholic acid	C24 H40 O4	392.294	0.00947551	-6.72158	0.0236135	0.790625	1.31165
neg	(±)8,9-DiHETE	C20 H32 O4	336.231	1.60874	0.68593	0.0600463	0.671875	1.01449
neg	Ureidosuccinic acid	C5 H8 N2 O5	176.043	1.01062	0.0152342	0.555315	0.63125	0.548155
neg	LPE 22:4	C27 H48 N O7 P	529.318	1.72476	0.786396	0.0364682	0.73125	0.922432
neg	Prostaglandin A1 ethyl ester	C22 H36 O4	346.251	1.42702	0.513009	0.126791	0.6375	0.616704
neg	D-Ribose	C5 H10 O5	150.053	0.339366	-1.55908	0.197655	0.5875	1.08811
neg	LPE 20:4	C25 H44 N O7 P	501.287	2.04939	1.0352	0.0280744	0.740625	0.954023
neg	D-Threose	C4 H8 O4	120.043	1.01837	0.0262578	0.613041	0.440625	0.628685
neg	N-Acetyl-DL-glutamic acid	C7 H11 N O5	189.064	0.349309	-1.51742	0.233059	0.575	0.88805
neg	LPE 20:1	C25 H50 N O7 P	507.334	1.43628	0.522336	0.0527264	0.678125	0.812156
neg	11,12-Epoxy-(5Z,8Z,11Z)-icosatrienoic acid	C20 H32 O3	320.236	1.7052	0.769938	0.0719302	0.678125	0.704702
neg	12-Oxo phytodienoic acid	C18 H28 O3	292.204	1.66333	0.734074	0.0907929	0.65	0.992707
neg	PC 17:0_18:2	C43 H82 N O8 P	817.587	1.25253	0.324843	0.499785	0.78125	0.32346
neg	4-Oxoproline	C5 H7 N O3	129.042	0.83422	-0.2615	0.145159	0.6375	1.09745
neg	D-Xylonic Acid	C5 H10 O6	166.048	0.0921408	-3.44002	0.40561	0.515625	0.557735
neg	2-Deoxyuridine	C9 H12 N2 O5	228.075	2.07888	1.05581	0.0711834	0.596875	2.001
neg	Thymidine 5'-monophosphate	C10 H15 N2 O8 P	322.058	0.339871	-1.55694	0.0700339	0.653125	0.722432
neg	D-(-)-Fructose	C6 H12 O6	180.063	0.445051	-1.16796	0.0139273	0.7625	0.898927
neg	Cytidine-5'-monophosphate	C9 H14 N3 O8 P	323.053	0.935243	-0.0965872	0.664066	0.534375	1.42061
neg	Nicotinamide N-oxide	C6 H6 N2 O2	138.042	0.615779	-0.699515	0.147125	0.625	1.05297
neg	dTMP	C10 H15 N2 O8 P	322.057	1.1168	0.159376	0.926065	0.55625	1.42643
neg	L-Cysteinesulfinic acid	C3 H7 N O4 S	153.009	1.16825	0.224352	0.897854	0.55625	1.58408
neg	11(Z),14(Z)-Eicosadienoic acid	C20 H36 O2	308.272	1.18966	0.25055	0.0597129	0.675	0.822012
neg	Testosterone sulfate	C19 H28 O5 S	368.167	1.74306	0.801622	0.219481	0.615625	1.56359
neg	Phe-Phe	C18 H20 N2 O3	312.148	0.341986	-1.54799	0.0401671	0.76875	2.7791
neg	LPC 18:3	C26 H48 N O7 P	563.324	1.05204	0.0731897	0.242982	0.565625	1.28452
neg	2-Isopropylmalate	C7 H12 O5	176.068	0.889932	-0.168232	0.00404348	0.8	1.11348
neg	Palmitic acid	C16 H32 O2	256.241	1.76637	0.820786	0.00886612	0.78125	0.985494
neg	Gamma-Glu-Leu	C11 H20 N2 O5	260.138	0.193415	-2.37023	0.0212221	0.709375	1.09578
neg	8-iso-15-keto Prostaglandin F2α	C20 H32 O5	388.198	0.151078	-2.72663	0.0346072	0.615625	0.857667
neg	N2,N2-Dimethylguanosine	C12 H17 N5 O5	311.121	0.713812	-0.486385	0.00515188	0.796875	1.16306
neg	PC 16:0_20:4;O	C44 H80 N O9 P	843.564	0.820759	-0.284969	0.0124762	0.784375	0.968413
neg	12-Epileukotriene B4	C20 H32 O4	318.22	1.86147	0.896443	0.0297633	0.71875	0.966233
neg	PE O-16:1_16:1	C37 H72 N O7 P	673.507	0.821022	-0.284506	0.0150666	0.778125	0.966489
neg	LPC 18:2	C26 H50 N O7 P	565.34	1.62572	0.701082	0.0238677	0.69375	0.91314
neg	LPE 18:1	C23 H46 N O7 P	479.303	1.56	0.64155	0.0629643	0.684375	0.832521
neg	8Z,11Z,14Z-Eicosatrienoic acid	C20 H34 O2	306.257	1.05785	0.081141	0.312924	0.621875	0.533305
neg	19(R)-Hydroxy-prostaglandin E2	C20 H32 O6	350.21	1.91184	0.934963	0.0992401	0.575	0.604355
neg	12-Hydroxydodecanoic acid	C12 H24 O3	216.173	3.19146	1.67422	0.0624135	0.465625	1.5376
neg	LPE 20:3	C25 H46 N O7 P	503.303	1.49129	0.576559	0.0373985	0.7	0.9248
neg	LPE 20:5	C25 H42 N O7 P	499.271	2.30956	1.20762	0.0495746	0.703125	1.02319
neg	LPC 16:1	C24 H48 N O7 P	539.324	1.2161	0.282258	0.0909692	0.61875	1.0562
neg	HexCer 22:0;2O/20:1;O	C48 H93 N O9	873.695	0.919822	-0.120574	0.189051	0.740625	0.711169
neg	Glu-Thr	C9 H16 N2 O6	248.101	0.551532	-0.858484	0.224659	0.50625	0.516704
neg	Traumatic acid	C12 H20 O4	228.136	1.92166	0.942354	0.00831472	0.796875	1.16074
neg	PE 18:0_22:6	C45 H78 N O8 P	791.55	1.2884	0.365576	0.753976	0.703125	0.459836
neg	Glucosamine 6-sulfate	C6 H13 N O8 S	259.036	1.02187	0.0312116	0.489986	0.565625	0.35031
neg	LPE 15:0	C20 H42 N O7 P	439.271	0.1258	-2.9908	0.0457715	0.853125	1.29649
neg	Lauric acid ethyl ester	C14 H28 O2	228.209	0.505161	-0.985185	0.00751698	0.784375	1.28658
neg	SHexCer 22:0;3O	C28 H55 N O12 S	629.341	0.819676	-0.286875	0.0154074	0.75625	0.854064
neg	FAHFA 18:1/3:0	C21 H38 O4	354.278	1.03997	0.0565453	0.256846	0.596875	0.504188
neg	(±)9-HpODE	C18 H32 O4	294.22	0.678912	-0.558704	0.574562	0.559375	0.676764
neg	3-Hydroxybutyric acid	C4 H8 O3	104.046	0.664367	-0.589948	0.375074	0.596875	1.21046
neg	SHexCer 37:4;3O	C43 H77 N O12 S	831.533	1.29499	0.372943	0.868749	0.659375	0.108595
neg	PE 18:0_18:1	C41 H80 N O8 P	745.565	0.901648	-0.149363	0.0863429	0.725	0.722589
neg	PE O-18:1_22:4	C45 H82 N O7 P	779.586	1.2476	0.319156	0.612529	0.75	0.633049
neg	4-(2-((4-Methoxyphenyl)amino)oxazol-5-yl)benzonitrile	C17 H13 N3 O2	291.097	0.172272	-2.53724	0.223898	0.64375	0.581539
neg	LNAPE 18:1/N-16:0	C39 H76 N O8 P	717.534	0.646968	-0.628234	0.169138	0.7625	0.67143
neg	Acetylcarnitine	C9 H17 N O4	203.116	11.8157	3.56264	0.000112887	0.834375	2.22709
neg	SM 8:1;2O/25:0	C38 H77 N2 O6 P	734.562	0.684545	-0.546783	0.0880367	0.73125	0.756996
neg	L-Threonic acid	C4 H8 O5	136.037	0.0124619	-6.32633	0.152995	0.565625	0.613353
neg	Oxytetracycline	C22 H24 N2 O9	460.145	1.06276	0.0878197	0.615891	0.696875	0.752156
neg	D-α-Hydroxyglutaric acid	C5 H8 O5	148.037	0.163927	-2.60887	0.0646725	0.715625	0.801424
neg	13-Hpotre(R)	C18 H30 O4	310.215	2.16157	1.11208	0.0406258	0.696875	0.921836
neg	(+/-)9,10-dihydroxy-12Z-octadecenoic acid	C18 H34 O4	314.247	0.673716	-0.569787	0.159633	0.60625	0.704884
neg	11-Deoxy prostaglandin F2β	C20 H34 O4	338.247	1.22905	0.297539	0.131087	0.63125	1.13901
neg	Uridine 5'-diphosphoglucuronic acid	C15 H22 N2 O18 P2	580.037	0.000633383	-10.6246	0.0191306	0.815625	1.27685
neg	10-Hydroxydecanoic acid	C10 H20 O3	188.141	1.75404	0.810684	0.109647	0.51875	1.17505
neg	UDP-N-acetylglucosamine	C17 H27 N3 O17 P2	607.084	0.143286	-2.80303	0.0107778	0.740625	0.970284
neg	(R)-3-Hydroxy myristic acid	C14 H28 O3	244.204	1.35434	0.437593	0.851139	0.603125	1.27302
neg	LPC 16:0	C24 H50 N O7 P	541.34	1.98282	0.987556	0.0276541	0.778125	0.93458
neg	trans-2-Butene-1,4-dicarboxylic Acid	C6 H8 O4	144.042	0.614773	-0.701874	0.0342684	0.675	0.89387
neg	Vitamin A	C20 H30 O	286.23	1.19805	0.260694	0.156291	0.634375	0.556908
neg	Maleic acid	C4 H4 O4	116.01	0.752393	-0.410441	0.198167	0.6625	1.13621
neg	Anacardic acid	C22 H36 O3	348.267	1.01193	0.0171093	0.786109	0.534375	0.581407
neg	Ornithine	C5 H12 N2 O2	132.089	0.00773671	-7.01406	0.0724333	0.621875	0.776418
neg	Cer 22:0;2O/12:0;O(FA 18:1)	C52 H101 N O5	819.77	2.00681	1.0049	0.262161	0.528125	1.12877
neg	PE O-20:1_20:4	C45 H82 N O7 P	779.586	1.77134	0.824841	0.783015	0.61875	0.22571
neg	PC 17:0_18:1	C43 H84 N O8 P	819.602	0.974804	-0.0368163	0.601291	0.603125	0.197761
neg	D-Sedoheptulose 7-phosphate	C7 H15 O10 P	290.041	1.50673	0.591417	0.932815	0.65	1.49723
neg	FAHFA 18:2/3:0	C21 H36 O4	352.263	0.974041	-0.0379462	0.503949	0.54375	0.456999
neg	15-Deoxy-Δ12,14-prostaglandin D2	C20 H30 O4	316.205	1.79817	0.846533	0.0166414	0.696875	0.884135
neg	SM 8:1;2O/34:0	C47 H95 N2 O6 P	860.702	1.12613	0.17137	0.430804	0.76875	0.813243
neg	Uridine 5'-diphosphogalactose	C15 H24 N2 O17 P2	566.057	0.171884	-2.54049	0.0229494	0.728125	0.886603
neg	LPG 15:0	C21 H43 O9 P	470.267	0.412654	-1.27699	0.0290951	0.80625	1.79838
neg	(+/-)11-HETE	C20 H32 O3	320.236	1.24967	0.321543	0.086602	0.68125	0.754317
neg	16-Hydroxyhexadecanoic acid	C16 H32 O3	272.236	0.67578	-0.565375	0.521229	0.59375	0.708306
neg	PE O-18:0_20:4	C43 H80 N O7 P	753.57	1.24561	0.316858	0.662563	0.7375	0.539016
neg	11(E)-Eicosenoic Acid	C20 H38 O2	310.288	1.00459	0.00660358	0.202783	0.628125	0.609963
neg	Glycerophospho-N-palmitoyl ethanolamine	C21 H44 N O7 P	453.287	1.809	0.855192	0.016894	0.725	0.943089
neg	Chaetocin	C30 H28 N6 O6 S4	696.097	0.349433	-1.51691	0.468132	0.559375	0.333858
neg	Reserpine	C33 H40 N2 O9	608.282	0.931221	-0.102804	0.0345124	0.721875	1.01236
neg	2-Hydroxyphenylalanine	C9 H11 N O3	181.074	0.944514	-0.0823566	0.305741	0.5125	1.26593
neg	Catechin	C15 H14 O6	290.083	0.751223	-0.412686	0.943563	0.50625	0.619739
neg	7-Ketolithocholic acid	C24 H38 O4	390.278	0.239241	-2.06346	0.0480555	0.78125	1.60063
neg	LPE 22:6	C27 H44 N O7 P	525.287	2.12071	1.08455	0.0326508	0.734375	0.994053
neg	2-Hydroxy-2-methylbutanedioic acid	C5 H8 O5	148.037	0.535004	-0.902378	0.0501126	0.725	0.797297
neg	Cholic acid	C24 H40 O5	408.289	1.79442	0.843514	0.211515	0.609375	0.513763
neg	(+/-)5(6)-DiHET	C20 H34 O4	338.247	1.48469	0.570159	0.136936	0.6375	1.09982
neg	Hippuric acid	C9 H9 N O3	179.058	0.738217	-0.437884	0.0181501	0.75625	0.884304
neg	PE O-18:1_20:5	C43 H76 N O7 P	749.538	1.08776	0.121363	0.516124	0.728125	0.532941
neg	Υ-Aminobutyric acid (GABA)	C4 H9 N O2	103.063	0.00923711	-6.75834	0.0827236	0.60625	0.738146
neg	SM 8:1;2O/34:1	C47 H93 N2 O6 P	858.686	1.06345	0.088748	0.444405	0.759375	0.524898
neg	D-(-)-Quinic acid	C7 H12 O6	210.074	0.796447	-0.32835	0.258326	0.559375	1.31037
neg	trans-Petroselinic acid	C18 H34 O2	328.263	1.02007	0.0286632	0.48915	0.615625	0.371737
neg	Citraconic acid	C5 H6 O4	130.026	1.55846	0.640123	7.55645e-05	0.846875	2.21111
neg	9-(3-O-Methylpentofuranosyl)-1,9-dihydro-6H-purin-6-one	C11 H14 N4 O5	282.098	0.39442	-1.34219	0.368074	0.525	0.450217
neg	Glu-Glu	C10 H16 N2 O7	276.096	0.800074	-0.321794	0.446041	0.56875	0.363739
neg	Kynurenic acid	C10 H7 N O3	189.042	0.846624	-0.240207	0.0152793	0.8	1.46485
neg	2-deoxyglucose-6-phosphate	C6 H13 O8 P	244.035	1.0091	0.0130742	0.790411	0.54375	1.0056
neg	Mag (18:1)	C21 H40 O4	356.293	1.07446	0.103609	0.18369	0.653125	0.559422
neg	Eicosapentaenoic acid	C20 H30 O2	302.225	1.0948	0.130667	0.29229	0.60625	0.431516
neg	Phellamurin	C26 H30 O11	518.175	0.841954	-0.248187	0.00782163	0.803125	0.980336
neg	N-Acetyl-α-D-glucosamine 1-phosphate	C8 H16 N O9 P	301.057	1.35927	0.442833	0.927767	0.465625	1.401
neg	Methyldopa	C10 H13 N O4	211.084	0.852443	-0.230325	0.00243891	0.8	1.09778
neg	Adenosine-5'-diphosphoglucose	C16 H25 N5 O15 P2	589.075	1.1763	0.234258	0.563076	0.603125	1.29545
neg	N-Acetylornithine	C7 H14 N2 O3	174.1	1.00805	0.0115634	0.687793	0.53125	1.82927
neg	5(S),15(S)-DiHETE	C20 H32 O4	336.231	1.40551	0.491092	0.1486	0.609375	0.741492
neg	LPE O-18:2	C23 H46 N O6 P	463.308	1.50727	0.591942	0.11955	0.6625	0.965946
neg	LPE O-16:1	C21 H44 N O6 P	437.292	1.4913	0.576568	0.0855383	0.653125	0.961655
neg	Tyramine	C8 H11 N O	137.083	0.787789	-0.344118	0.324097	0.575	1.58655
neg	Cer 22:0;2O/12:0;O(FA 20:2)	C54 H103 N O5	845.786	0.996913	-0.00446027	0.287047	0.76875	0.971339
neg	Prostaglandin E3	C20 H30 O5	386.182	0.399269	-1.32457	0.273728	0.51875	0.522636
neg	LPE O-14:1	C19 H40 N O6 P	409.26	1.30136	0.380022	0.0375817	0.71875	0.834586
neg	LPE 22:5	C27 H46 N O7 P	527.303	1.59907	0.677233	0.0404742	0.69375	1.01734
neg	Xanthosine	C10 H12 N4 O6	284.076	0.793029	-0.334555	0.415521	0.5125	1.62174
neg	Hexadecanedioic acid	C16 H30 O4	286.215	1.99519	0.996523	0.00529455	0.809375	1.20746
neg	Pentadecanoic acid	C15 H30 O2	242.225	0.391531	-1.3528	0.0178116	0.74375	1.87543
neg	Methyltestosterone	C20 H30 O2	302.226	1.26769	0.342205	0.256524	0.590625	0.508331
neg	α-D-Glucose-1,6-bisphosphate	C6 H14 O12 P2	339.997	0.153553	-2.70319	0.0311745	0.696875	0.845539
neg	4-Methyl-2-Oxopentanoic Acid	C6 H10 O3	130.062	0.440429	-1.18302	0.0427738	0.603125	0.94387
neg	LPE 17:0	C22 H46 N O7 P	467.302	2.03619	1.02587	0.0247426	0.690625	0.915026
neg	2'-Deoxyadenosine 5'-monophosphate (dAMP)	C10 H14 N5 O6 P	331.069	1.0685	0.0955883	0.784193	0.509375	0.256187
neg	LPI 20:3	C29 H51 O12 P	622.309	3.25568	1.70296	0.0474182	0.5625	1.5017
neg	Jasmonic acid	C12 H18 O3	210.126	2.21404	1.14668	0.0929838	0.59375	0.858203
neg	Uridine	C9 H12 N2 O6	244.07	0.985817	-0.0206087	0.785145	0.55	1.51717
neg	Phenylpyruvic acid	C9 H8 O3	164.047	1.33842	0.420528	0.404264	0.63125	1.3404
neg	13,14-Dihydro-15-keto prostaglandin F2α	C20 H34 O5	354.242	1.526	0.609758	0.043325	0.665625	0.811077
neg	SHexCer 39:1;2O	C45 H87 N O11 S	849.614	0.965317	-0.0509247	0.551292	0.671875	0.545653
neg	PC 18:1_20:3	C46 H84 N O8 P	855.604	1.03287	0.0466623	0.671548	0.640625	0.212441
neg	LPC 17:2	C25 H48 N O7 P	551.324	0.868297	-0.20374	0.194782	0.690625	0.675043
neg	2-Phenylpropionic acid	C9 H10 O2	150.067	0.15005	-2.73649	0.0707027	0.56875	1.70965
neg	PC 16:0_20:4;2O	C44 H80 N O10 P	859.56	0.733583	-0.446967	0.00751494	0.83125	1.2725
neg	2-Methylpentanedioic acid	C6 H10 O4	146.058	0.811576	-0.301202	0.381272	0.515625	1.42786
neg	L-Serine	C3 H7 N O3	105.042	0.63875	-0.646676	0.266434	0.65	1.29194
neg	LPC 20:4	C28 H50 N O7 P	589.34	1.52311	0.60702	0.0454322	0.66875	0.964691
neg	LPC 16:2	C24 H46 N O7 P	537.308	1.40019	0.485627	0.313018	0.60625	1.01041
neg	N-Acetyl-D-galactosamine 4-sulfate	C8 H15 N O9 S	301.048	0.0167327	-5.90118	0.0697973	0.68125	0.793982
neg	Stearic acid	C18 H36 O2	284.272	1.34932	0.432232	0.0297068	0.703125	1.03908
neg	2-Aminoadipic acid	C6 H11 N O4	161.068	1.01167	0.0167439	0.24703	0.65	0.957392
neg	Succinic acid	C4 H6 O4	118.026	0.392412	-1.34956	0.0361284	0.725	0.872298
neg	Methandrostenolone	C20 H28 O2	300.21	1.4225	0.508428	0.0589923	0.6375	0.717794
neg	Tetranor-12R-HETE	C16 H26 O3	266.189	0.7937	-0.333334	0.943303	0.55	0.85334
neg	2'-Deoxyuridine-5-monophosphate	C9 H13 N2 O8 P	308.042	0.515092	-0.957099	0.794833	0.59375	1.28601
neg	LPE O-15:1	C20 H42 N O6 P	423.276	1.40199	0.487478	0.14868	0.615625	0.910483
neg	methadone-d9	C21 H18 [2]H9 N O	317.957	0.0216848	-5.52717	0.0785129	0.6125	0.753406
neg	(+/-)18-HEPE	C20 H30 O3	318.22	1.23221	0.301251	0.1426	0.61875	0.735934
neg	SHexCer 39:1;3O	C45 H87 N O12 S	865.588	0.89967	-0.152532	0.524742	0.621875	1.2205
neg	N1-[3-(trifluoromethyl)phenyl]-4-chlorobenzamide	C14 H9 Cl F3 N O	299.033	0.0978885	-3.35272	0.205766	0.634375	0.534711
neg	Lysopc 18:1	C26 H52 N O7 P	521.35	1.11983	0.163281	0.630472	0.453125	0.584481
neg	Prostaglandin B2	C20 H30 O4	334.215	1.11026	0.150904	0.497445	0.54375	1.10881
neg	nor-6β-Oxycodol	C17 H21 N O4	303.144	0.263218	-1.92567	0.0288134	0.53125	0.876353
neg	Guanosine monophosphate (GMP)	C10 H14 N5 O8 P	363.059	1.09395	0.129552	0.366151	0.596875	1.41111
neg	ST 24:2;O4	C24 H38 O4	390.278	0.167066	-2.58151	0.103206	0.83125	1.89759
neg	SHexCer 47:3;2O	C53 H99 N O11 S	957.702	0.811599	-0.30116	0.597769	0.559375	1.33205
neg	PC O-16:1_18:2	C42 H80 N O7 P	787.575	0.876018	-0.190967	0.065339	0.759375	0.838899
neg	D-Xylulose 5-phosphate	C5 H11 O8 P	230.02	0.00934689	-6.7413	0.0711236	0.696875	0.789335
neg	N1-[4-(2-thienylthio)phenyl]-4-chlorobenzamide	C17 H12 Cl N O S2	345.003	1.82836	0.870548	0.120895	0.725	1.23114
neg	PC 16:0_20:4;3O	C44 H80 N O11 P	875.557	0.821604	-0.283485	0.00567226	0.815625	1.00384
neg	LPC 20:2	C28 H54 N O7 P	593.371	1.49344	0.578636	0.0604034	0.671875	0.945258
neg	D-Phenylalanine	C9 H11 N O2	165.078	0.834443	-0.261115	0.385065	0.528125	1.59347
neg	L-(-)-Malic acid	C4 H6 O5	134.021	0.130969	-2.9327	0.0273264	0.74375	1.01635
neg	Ascorbyl stearate	C24 H42 O7	442.295	0.808014	-0.307548	0.791032	0.515625	0.39381
neg	Mevalonic acid	C6 H12 O4	148.073	0.86232	-0.213705	0.90178	0.63125	1.04897
neg	PE 16:0_22:6	C43 H74 N O8 P	763.518	1.78281	0.834156	0.963445	0.76875	1.40916
neg	20-Hydroxy-(5Z,8Z,11Z,14Z)-eicosatetraenoic acid	C20 H32 O3	320.236	1.59491	0.673471	0.0664106	0.653125	0.730511
neg	Leu-Pro	C11 H20 N2 O3	228.148	0.201086	-2.31412	0.336577	0.5	0.47491
neg	5-[(Benzoyloxy)methyl]-4,5,6-trihydroxy-2-cyclohexen-1-yl benzoate	C21 H20 O7	384.116	1.22266	0.290019	0.987496	0.43125	1.37833
neg	LPE O-22:2	C27 H54 N O6 P	519.37	1.64179	0.715267	0.0580449	0.66875	0.740616
neg	Lipoxin B4	C20 H32 O5	352.226	1.38239	0.467168	0.0793108	0.6375	0.647637
neg	PE O-16:1_18:2	C39 H74 N O7 P	699.522	0.995656	-0.00628108	0.62464	0.609375	0.247054
neg	FAHFA 20:3/22:5	C42 H66 O4	634.496	0.677882	-0.560895	0.0249555	0.778125	1.36659
neg	Mesaconic acid	C5 H6 O4	130.026	0.545785	-0.873597	0.0167385	0.725	0.899803
neg	Uridine monophosphate (UMP)	C9 H13 N2 O9 P	324.037	0.410024	-1.28622	0.624858	0.534375	1.22944
neg	(+/-)14(15)-DiHET	C20 H34 O4	338.247	1.18535	0.245311	0.474972	0.46875	1.16508
neg	PC 18:1_18:2	C44 H82 N O8 P	829.587	1.30912	0.388595	0.62432	0.51875	0.969765
neg	13Z,16Z-Docosadienoic Acid	C22 H40 O2	336.304	1.14867	0.199968	0.0866903	0.659375	0.745667
neg	DL-m-Tyrosine	C9 H11 N O3	181.074	1.01004	0.0144138	0.203099	0.734375	0.572447
neg	PC 18:2_18:2	C44 H80 N O8 P	827.571	1.8009	0.848715	0.421969	0.515625	2.01679
neg	PC O-18:0_18:2	C44 H86 N O7 P	817.623	0.912827	-0.131586	0.12108	0.7875	0.646657
neg	Guanosine	C10 H13 N5 O5	283.093	0.37855	-1.40144	0.117555	0.64375	1.27676
neg	1-Palmitoyl-Sn-Glycero-3-Phosphocholine	C24 H50 N O7 P	495.334	1.1735	0.230817	0.360796	0.5625	1.43529
neg	LPE O-20:4	C25 H46 N O6 P	487.308	1.77218	0.825525	0.0252285	0.70625	0.852666
neg	o-Toluic Acid	C8 H8 O2	136.052	0.0688851	-3.85966	0.340972	0.50625	0.453637
neg	L-beta-Imidazolelactic acid	C6 H8 N2 O3	156.053	0.138472	-2.85233	0.186899	0.64375	0.544939
neg	SM 8:1;2O/28:0	C41 H83 N2 O6 P	776.608	1.05345	0.0751244	0.668319	0.6625	0.542617
neg	LPC 22:4	C30 H54 N O7 P	617.371	1.24725	0.318746	0.0711013	0.671875	0.937911
neg	Lysopc 16:1	C24 H48 N O7 P	493.318	1.37652	0.461026	0.154142	0.665625	1.2604
neg	8-Isoprostaglandin E2	C20 H32 O5	352.226	2.32245	1.21565	0.0168752	0.73125	0.98124
neg	Glycerol 3-phosphate	C3 H9 O6 P	172.014	0.0158613	-5.97835	0.0769658	0.684375	0.774885
neg	Corey Lactone Diol	C8 H12 O4	172.073	0.367175	-1.44546	0.0652697	0.759375	0.714358
neg	Guanosine 5'-diphospho-ß-L-fucose	C16 H25 N5 O15 P2	589.085	0.404558	-1.30558	0.0571548	0.540625	0.814947
neg	LPC 15:0	C23 H48 N O7 P	527.324	1.6728	0.742269	0.0645628	0.68125	0.902933
neg	PC 18:1_18:2;2O	C44 H82 N O10 P	861.576	0.750642	-0.413803	0.382788	0.6625	0.575794
neg	LPC 16:3	C24 H44 N O7 P	535.292	0.905651	-0.142972	0.00676518	0.75625	1.08154
neg	LPE O-20:3	C25 H48 N O6 P	489.323	1.63619	0.710337	0.0349826	0.696875	0.828565
neg	Corchorifatty acid F	C18 H32 O5	328.226	1.23944	0.309684	0.0337475	0.715625	0.86612
neg	LPE 14:0	C19 H40 N O7 P	425.255	1.15052	0.202285	0.194297	0.5875	1.22018
neg	6β-Prostaglandin I1	C20 H34 O5	400.239	0.884177	-0.177594	0.00744314	0.771875	0.968296
neg	Thymidine	C10 H14 N2 O5	242.091	0.352881	-1.50274	0.083994	0.621875	0.71935
neg	Feruloyl Putrescine	C14 H20 N2 O3	264.149	0.37718	-1.40668	0.152526	0.615625	0.685387
neg	Geranylgeranyl pyrophosphate	C20 H36 O7 P2	450.188	1.18424	0.243962	0.59302	0.6	1.15386
neg	Flavin Adenine Dinucleotide	C27 H33 N9 O15 P2	785.16	0.001007	-9.95572	0.0660074	0.75625	0.812669
neg	PE 16:0_20:4	C41 H74 N O8 P	739.518	1.50431	0.589099	0.956851	0.640625	1.28438
neg	Adenosine 5'-monophosphate	C10 H14 N5 O7 P	347.064	0.60468	-0.725757	0.363644	0.590625	1.40362
neg	LPE 22:3	C27 H50 N O7 P	531.334	0.903646	-0.14617	0.198018	0.69375	0.719332
neg	PE O-18:1_20:3	C43 H80 N O7 P	753.569	1.65164	0.723902	0.157429	0.6375	0.949922
neg	LNAPE 18:2/N-20:1	C43 H80 N O8 P	769.564	1.04802	0.0676718	0.716491	0.6875	0.810094
neg	D-Ribose-1-phosphate	C5 H11 O8 P	230.02	0.561601	-0.832382	0.690823	0.46875	1.26879
neg	α-Estradiol	C18 H24 O2	272.174	1.0762	0.105941	0.149542	0.671875	0.578885
neg	Hydrocinnamic acid	C9 H10 O2	150.067	0.239889	-2.05956	0.152429	0.540625	1.56187
neg	N2-Methylguanosine	C11 H15 N5 O5	297.108	0.605473	-0.723865	0.349027	0.553125	1.11309
neg	6-Phosphogluconic acid	C6 H13 O10 P	276.025	0.416543	-1.26346	0.19966	0.678125	1.17509
neg	Pantetheine	C11 H22 N2 O4 S	278.131	0.345232	-1.53436	0.129181	0.634375	0.695661
neg	LPG 18:1	C24 H47 O9 P	510.297	0.573141	-0.803038	0.12564	0.640625	0.816415
neg	ADBICA N-pentanoic acid metabolite	C20 H27 N3 O4	373.196	0.878696	-0.186564	0.00402809	0.7875	1.01327
neg	1a,1b-Dihomo prostaglandin E1	C22 H38 O5	364.262	1.43829	0.52435	0.0800255	0.665625	0.82686
neg	Lauric Acid	C12 H24 O2	200.178	0.699661	-0.515272	0.0920619	0.771875	0.711826
neg	ethyl 3-cyano-6-methyl-2-(phenylthio)isonicotinate	C16 H14 N2 O2 S	298.075	1.07797	0.108311	0.403862	0.63125	1.3297
neg	N-Acetyl-L-methionine	C7 H13 N O3 S	191.062	0.0905849	-3.46459	0.025961	0.653125	0.888887
neg	2-(acetylamino)-4-(methylthio)butanoic acid	C7 H13 N O3 S	191.062	0.005731	-7.447	0.172177	0.55	0.579463
neg	2,3-dinor Prostaglandin E1	C18 H30 O5	326.21	1.38411	0.468958	0.0353137	0.725	0.809942
neg	DL-Tryptophan	C11 H12 N2 O2	204.09	0.453986	-1.13928	0.117084	0.646875	0.730058
neg	albiflorin	C23 H28 O11	526.171	0.973067	-0.0393893	0.32314	0.75625	0.489753
neg	L-Methionine sulfone	C5 H11 N O4 S	181.041	3.45374	1.78816	0.207634	0.50625	2.21891
neg	15-epi Prostaglandin A1	C20 H32 O4	168.115	1.63359	0.708043	0.0776655	0.634375	0.66211
neg	Porphobilinogen	C10 H14 N2 O4	226.096	0.95585	-0.0651433	0.680576	0.55625	1.16326
neg	Citric acid	C6 H8 O7	192.027	1.11412	0.155904	0.374421	0.578125	1.50153
neg	D-Glucarate	C6 H10 O8	210.037	1.10459	0.143512	0.331323	0.5875	1.41535
neg	3-[(methoxycarbonyl)amino]-2,2,3-trimethylbutanoic acid	C9 H17 N O4	203.116	0.135884	-2.87955	0.0249051	0.64375	0.89425
neg	8-Aminooctanoic acid	C8 H17 N O2	159.126	0.363375	-1.46047	0.0854746	0.621875	0.789836
neg	PE O-16:1_18:1	C39 H76 N O7 P	701.539	0.496034	-1.01149	0.294384	0.621875	0.432687
neg	D-Gluconic acid	C6 H12 O7	196.058	0.745289	-0.424128	0.105289	0.64375	0.658833
neg	(±)11-HETE	C20 H32 O3	320.236	1.23071	0.299488	0.111954	0.68125	0.757718
neg	Flavin adenine dinucleotide (FAD)	C27 H33 N9 O15 P2	785.161	0.330557	-1.59703	0.172624	0.5625	0.66096
neg	Citrulline	C6 H13 N3 O3	175.095	1.441	0.527073	0.856078	0.55	0.87211
neg	LPC 20:5	C28 H48 N O7 P	587.324	1.5795	0.659464	0.0980399	0.640625	1.05396
neg	Ursolic acid	C30 H48 O3	456.361	0.364418	-1.45633	0.068854	0.728125	0.81116
neg	2-[(3S)-1-(Cyclohexylmethyl)-3-pyrrolidinyl]-5-fluoro-1H-benzimidazole	C18 H24 F N3	301.201	0.326031	-1.61692	0.0465259	0.63125	0.828988
neg	Octanedioic acid	C8 H14 O4	174.089	3.86644	1.95101	0.000416723	0.734375	1.85574
neg	Homovanillic acid	C9 H10 O4	182.058	6.54376	2.71012	0.0828879	0.703125	1.00052
neg	LPE O-22:3	C27 H52 N O6 P	517.355	1.70084	0.766252	0.0790204	0.65625	0.677853
neg	FAHFA 20:4/18:1	C38 H64 O4	584.483	1.26625	0.340559	0.0728079	0.690625	0.725224
neg	LPC 14:0	C22 H46 N O7 P	513.308	1.52461	0.608438	0.102171	0.609375	1.04766
neg	Lithocholic acid	C24 H40 O3	376.299	3.16952	1.66426	0.950279	0.821875	0.776687
neg	Capric acid	C10 H20 O2	172.146	0.710057	-0.493993	0.311356	0.75625	1.08444
neg	LPE 20:0	C25 H52 N O7 P	509.349	2.49282	1.31778	0.00828855	0.74375	1.06017
neg	PC 16:1_16:1	C40 H76 N O8 P	775.539	0.779751	-0.358915	0.135892	0.734375	0.638732
neg	Lysopc 17:0	C25 H52 N O7 P	509.349	2.23197	1.15832	0.022074	0.75625	0.961848
neg	Δ17-6-keto prostaglandin F1α	C20 H32 O6	350.21	1.21038	0.275457	0.17284	0.65	0.967206
neg	Gluconic acid	C6 H12 O7	196.058	0.246408	-2.02088	0.29216	0.640625	0.828005
neg	PC 18:2_20:4	C46 H80 N O8 P	851.571	1.10925	0.149591	0.276461	0.4	0.969408
neg	Docosapentaenoic acid	C22 H34 O2	330.257	1.10578	0.14506	0.401121	0.60625	0.318187
neg	PE O-18:1_18:1	C41 H80 N O7 P	729.569	1.31208	0.391855	0.709868	0.7	0.909619
neg	4-amino-2-(4-chlorophenyl)-6-(methylthio)pyrimidine-5-carbonitrile	C12 H9 Cl N4 S	276.025	0.405724	-1.30143	0.252848	0.575	1.08175
neg	Oleoyl-L-alpha-lysophosphatidic acid	C21 H40 Na O7 P	458.239	0.400707	-1.31938	0.012516	0.8125	1.09169
neg	13(S)-HOTrE	C18 H30 O3	294.22	1.70984	0.773863	0.0186521	0.71875	0.960792
neg	LPE 18:0	C23 H48 N O7 P	481.318	2.05979	1.04249	0.00703012	0.765625	1.06827
neg	Prostaglandin F3α	C20 H32 O5	398.23	0.454183	-1.13866	0.0355698	0.68125	0.845665
neg	14,15-Leukotriene E4	C23 H37 N O5 S	439.24	1.12418	0.168879	0.606381	0.725	1.06652
neg	N-Acetylvaline	C7 H13 N O3	159.089	0.942553	-0.0853537	0.352393	0.671875	0.458351
neg	Mono(2-ethylhexyl) phthalate (MEHP)	C16 H22 O4	278.152	0.906402	-0.141777	0.0248714	0.759375	0.863503
pos	Oleamide	C18 H35 N O	281.272	1.54669	0.629186	0.0084173	0.75625	1.04382
pos	L-Phenylalanine	C9 H11 N O2	165.079	0.581893	-0.781174	0.0918716	0.678125	1.04905
pos	6-Methylflavone	C16 H12 O2	236.084	0.478777	-1.06257	0.0180389	0.75	2.17734
pos	Guanosine-3',5'-cyclic monophosphate	C10 H12 N5 O7 P	345.048	0.656328	-0.607511	0.00499024	0.775	1.68358
pos	1-[4-(1-adamantyl)phenoxy]-3-piperidinopropan-2-ol hydrochloride	C24 H35 N O2	369.265	0.96003	-0.0588482	0.75189	0.45	0.130731
pos	PC 18:1_20:5	C46 H80 N O8 P	805.548	0.691479	-0.532243	0.515381	0.66875	1.17475
pos	PC O-40:5	C48 H88 N O7 P	821.63	4.06082	2.02177	0.0157538	0.7375	0.926072
pos	ethyl 4-amino-2-anilino-5-nitrothiophene-3-carboxylate	C13 H13 N3 O4 S	307.063	0.510142	-0.971029	0.0844929	0.640625	1.64325
pos	p-Mentha-1,3,8-triene	C10 H14	134.11	2.77794	1.47401	0.65509	0.584375	0.283423
pos	1,3-bis(4-methoxybenzyl)-2-phenylhexahydropyrimidine	C26 H30 N2 O2	402.225	1.01917	0.0273938	0.751834	0.596875	0.398002
pos	2-Methoxyestradiol (2-MeOE2)	C19 H26 O3	302.188	1.17179	0.228708	0.439039	0.496875	0.29973
pos	L-Glutathione (reduced)	C10 H17 N3 O6 S	307.084	0.558368	-0.840713	0.219318	0.625	0.930374
pos	alpha-Ketoglutaric acid	C5 H6 O5	146.022	1.22655	0.294604	0.168774	0.59375	1.0098
pos	10-Nitrolinoleate	C18 H31 N O4	307.215	1.7434	0.801906	0.0619694	0.675	0.958608
pos	Nicotinamide adenine dinucleotide (NAD+)	C21 H27 N7 O14 P2	663.11	0.718389	-0.477163	0.14108	0.625	0.761953
pos	1-morpholino-3-(4-nitrophenoxy)propan-2-ol	C13 H18 N2 O5	282.122	0.435194	-1.20027	0.148921	0.703125	1.54907
pos	Theophylline	C7 H8 N4 O2	180.065	0.203583	-2.29631	0.152067	0.6125	1.17065
pos	N-lactoyl-phenylalanine	C12 H15 N O4	237.1	0.684585	-0.546698	0.173881	0.621875	0.948482
pos	Atropine	C17 H23 N O3	289.169	3.14504	1.65308	0.368614	0.534375	1.28236
pos	PS 36:1	C42 H80 N O10 P	811.536	1.2733	0.348571	0.0235235	0.71875	0.899878
pos	ELK	C17 H32 N4 O6	370.223	0.374896	-1.41544	0.0469284	0.70625	0.839542
pos	Normorphine	C16 H17 N O3	271.125	0.529848	-0.91635	0.0424841	0.684375	0.918001
pos	2-[(3S)-1-Cyclobutyl-3-pyrrolidinyl]-1H-imidazo[4,5-b]pyridine	C14 H18 N4	242.154	0.782848	-0.353197	0.105256	0.678125	1.00359
pos	methyl 3-(6-methylpyridin-2-yl)-2,2-diphenylpropanoate	C22 H21 N O2	331.158	1.00486	0.00698744	0.704545	0.525	0.73723
pos	FQH	C20 H26 N6 O5	430.198	0.729538	-0.454945	0.0385379	0.70625	0.928438
pos	Bisphenol G	C21 H28 O2	329.239	1.32945	0.410833	0.160557	0.634375	0.700812
pos	L-(-)-alpha-Amino-epsilon-Caprolactam	C6 H12 N2 O	128.095	0.386417	-1.37177	0.925858	0.60625	0.407702
pos	2,6-Di-tert-butyl-1,4-benzoquinone	C14 H20 O2	220.147	0.848031	-0.237811	0.305477	0.571875	1.1236
pos	INK	C16 H31 N5 O5	373.232	0.678233	-0.560148	0.267973	0.590625	0.963756
pos	Glycocholic acid	C26 H43 N O6	465.309	0.929123	-0.106059	0.874819	0.578125	0.763161
pos	DL-Stachydrine	C7 H13 N O2	143.095	0.915546	-0.127297	0.418468	0.60625	0.408993
pos	N2-tetrahydrofuran-2-ylmethyl-4-(4-fluorophenyl)-1,3-thiazol-2-amine	C14 H15 F N2 O S	278.092	0.874064	-0.194189	0.0261121	0.7625	0.835581
pos	6,7,8-trimethoxy-3-phenyl-2-thioxo-1,2,3,4-tetrahydroquinazolin-4-one	C17 H16 N2 O4 S	344.085	0.785468	-0.348375	0.270565	0.58125	1.7872
pos	5-Methylcytosine	C5 H7 N3 O	125.059	0.745489	-0.423741	0.150574	0.640625	1.02497
pos	4-(pentyloxy)benzene-1-carbohydrazide	C12 H18 N2 O2	222.137	1.51081	0.59532	0.490099	0.590625	0.846532
pos	LPC O-15:1	C23 H48 N O6 P	465.322	1.0852	0.117956	0.536371	0.565625	0.995542
pos	1-(4-bromophenyl)-2-phenylethan-1-one	C14 H11 Br O	223.119	1.13654	0.184652	0.193153	0.65625	1.49376
pos	3-Oxo-7alpha,12alpha-hydroxy-5beta-cholanoic acid	C24 H38 O5	406.272	0.254431	-1.97465	0.18876	0.621875	0.735623
pos	Indole-3-acetic acid	C10 H9 N O2	175.064	0.365183	-1.45331	0.121119	0.653125	0.689749
pos	Gly-Tyr-Ala	C14 H19 N3 O5	309.133	0.396102	-1.33606	0.128974	0.765625	1.77128
pos	2-Benzyl-5-[(3S)-1-isopropyl-3-pyrrolidinyl]-1,3,4-oxadiazole	C16 H21 N3 O	271.165	1.05366	0.0754042	0.0765515	0.703125	0.884082
pos	4-hydroxy-1-methyl-3-(phenylthio)-1,2-dihydroquinolin-2-one	C16 H13 N O2 S	283.067	0.767793	-0.381211	0.10809	0.65625	1.04042
pos	CAR 17:1	C24 H46 N O4	411.335	0.589381	-0.762727	0.00583503	0.759375	1.75099
pos	PC O-18:3	C26 H48 N O7 P	517.318	0.646867	-0.62846	0.600504	0.440625	1.55833
pos	Ala-Gln	C8 H15 N3 O4	217.106	0.631933	-0.662157	0.031778	0.7125	1.70036
pos	Benzyl cinnamate	C16 H14 O2	238.099	0.869357	-0.201979	0.0307652	0.75	0.798558
pos	LPC 9:0-SN2	C17 H36 N O7 P	794.431	0.570804	-0.808934	0.177256	0.6375	0.832028
pos	PC O-38:2	C46 H90 N O7 P	799.647	2.43969	1.2867	0.729682	0.590625	0.284108
pos	Glycerol-3-phosphate	C3 H9 O6 P	172.014	0.347201	-1.52616	0.000906233	0.821875	1.66055
pos	ANK	C13 H25 N5 O5	313.175	0.607822	-0.718279	0.0587481	0.671875	0.830988
pos	16(R)-HETE	C20 H32 O3	342.217	1.51196	0.596417	0.315103	0.596875	0.869247
pos	4-Hydroxybenzaldehyde	C7 H6 O2	122.037	0.629177	-0.668463	0.107555	0.65625	1.06758
pos	L-Glutamate	C5 H9 N O4	147.053	0.857278	-0.222165	0.291601	0.61875	0.84073
pos	Oleic acid	C18 H34 O2	282.256	0.769351	-0.378287	0.223608	0.646875	0.562747
pos	S-Lactoylglutathione	C13 H21 N3 O8 S	379.106	0.410179	-1.28567	0.142399	0.590625	0.908099
pos	N-(4-butyl-2-methylphenyl)-N'-[4-(4-methylpiperazino)phenyl]urea	C23 H32 N4 O	380.254	1.07941	0.110244	0.61886	0.596875	0.552093
pos	lipoamide	C8 H15 N O S2	205.06	3.18713	1.67226	0.136481	0.634375	0.680853
pos	AKB48 N-(4-hydroxypentyl) metabolite	C23 H31 N3 O2	762.491	1.50324	0.58808	0.866345	0.571875	0.480455
pos	L-Tryptophan	C11 H12 N2 O2	204.09	0.665926	-0.586567	0.0906872	0.675	1.03979
pos	4-chloro-N~1~-(4-pyridinyl)-1,2-benzenediamine	C11 H10 Cl N3	219.057	0.675868	-0.565187	0.0553078	0.678125	0.748786
pos	PE 17:0_18:1	C40 H78 N O8 P	731.547	1.14355	0.19352	0.242515	0.646875	0.508672
pos	ENK	C15 H27 N5 O7	389.195	0.427233	-1.22691	0.012452	0.725	0.996763
pos	PC O-40:7	C48 H84 N O7 P	817.599	2.37184	1.246	0.413781	0.5625	0.563987
pos	6 β-Hydroxycortisol	C21 H30 O6	360.192	0.606074	-0.722434	0.40977	0.459375	1.3235
pos	N-acetyl-L-ornithine	C7 H14 N2 O3	174.101	0.498989	-1.00292	0.11847	0.653125	0.97737
pos	SKK	C15 H31 N5 O5	361.233	0.557175	-0.843796	0.736623	0.609375	0.538663
pos	Etiocholanolone	C19 H30 O2	272.214	0.678291	-0.560024	0.00383646	0.821875	1.38317
pos	DG 18:0_18:1	C39 H74 O5	639.582	1.27373	0.349059	0.816455	0.55625	0.173975
pos	2-[(3S)-1-Isopropyl-3-pyrrolidinyl]-5-methyl-1H-benzimidazole	C15 H21 N3	243.174	1.45155	0.53759	0.489459	0.56875	1.05273
pos	HexCer 18:1;2O/22:1	C46 H87 N O8	781.643	2.21377	1.14651	0.336274	0.515625	0.427991
pos	7-Ketocholesterol	C27 H44 O2	400.335	0.484958	-1.04407	0.0294311	0.7375	0.978062
pos	Anserine	C10 H16 N4 O3	240.122	1.59185	0.6707	0.588985	0.5875	1.20256
pos	Pleuromutilin	C22 H34 O5	832.394	0.265413	-1.91369	0.250371	0.6625	0.808323
pos	1-Methylguanine	C6 H7 N5 O	165.065	0.611992	-0.708416	0.0942006	0.6875	0.786026
pos	T-2 Triol	C20 H30 O7	382.197	0.620665	-0.688113	0.444718	0.590625	1.19484
pos	N-Acetylneuraminic acid	C11 H19 N O9	309.106	0.639824	-0.644253	0.107635	0.646875	0.920209
pos	PC O-40:4	C48 H90 N O7 P	823.647	3.0062	1.58794	0.0308367	0.696875	0.809244
pos	13,14-dihydro-15-keto Prostaglandin A2	C20 H30 O4	356.196	1.07647	0.106307	0.406054	0.58125	1.15264
pos	N-METHYL (-)EPHEDRINE	C11 H17 N O	179.131	1.42971	0.515727	0.677348	0.453125	0.363175
pos	N-Oleoyl Glycine	C20 H37 N O3	339.276	1.16628	0.221913	0.232383	0.6	0.771175
pos	Dehydroepiandrosterone (DHEA)	C19 H28 O2	270.198	0.792568	-0.335393	0.613763	0.5375	0.477984
pos	2-(2-hydroxyphenyl)-3,4-dihydroquinazolin-4-one	C14 H10 N2 O2	238.078	0.489289	-1.03124	0.0466205	0.721875	0.973459
pos	Dihydromorphine	C17 H21 N O3	287.148	0.515208	-0.956774	0.107977	0.671875	0.658758
pos	Dl-Glyceraldehyde3-phosphate	C3 H7 O6 P	169.998	0.804312	-0.314172	0.583086	0.46875	0.286623
pos	1-(2-pyridin-2-yldiazenyl)-2-naphthol	C15 H11 N3 O	249.087	0.323437	-1.62844	0.0071177	0.728125	1.04988
pos	Thymine	C5 H6 N2 O2	126.043	0.58635	-0.770165	0.456117	0.55625	0.419958
pos	Hydroxyproline	C5 H9 N O3	131.059	1.29872	0.377096	0.18148	0.575	0.950106
pos	(4E)-1,7-bis(3,4-dihydroxyphenyl)hept-4-en-3-one	C19 H20 O5	345.154	0.587295	-0.767843	0.0640161	0.6875	0.860604
pos	N-(5-acetamidopentyl)acetamide	C9 H18 N2 O2	186.137	0.820202	-0.285948	0.916575	0.478125	1.05433
pos	LysoPE 18:2	C23 H44 N O7 P	477.287	1.95423	0.966601	0.0466763	0.68125	0.807939
pos	KNK	C16 H32 N6 O5	388.244	0.390226	-1.35762	0.235745	0.590625	0.658019
pos	LPC 30:5	C38 H68 N O7 P	703.442	1.07302	0.101679	0.176932	0.671875	0.811057
pos	Gibberellic acid	C19 H22 O6	368.12	0.130379	-2.93921	0.314285	0.565625	0.463995
pos	PC 20:3_20:4	C48 H82 N O8 P	831.564	0.97193	-0.0410758	0.165557	0.83125	0.630646
pos	Deoxycytidine	C9 H13 N3 O4	227.09	0.313644	-1.6728	0.0777909	0.65625	0.848612
pos	PE 9:0_9:0	C23 H46 N O8 P	495.297	1.40843	0.494087	0.143631	0.646875	0.93931
pos	LPC 32:1	C40 H80 N O7 P	739.551	1.10372	0.142375	0.225507	0.625	1.14203
pos	2-[5-(2-hydroxypropyl)oxolan-2-yl]propanoic acid	C10 H18 O4	240.075	0.513891	-0.960465	0.0154214	0.721875	1.96285
pos	Milbemycin A4 oxime	C32 H45 N O7	1110.64	2.91394	1.54297	0.492718	0.528125	1.51811
pos	Tyrosylalanine	C12 H16 N2 O4	252.111	0.392332	-1.34985	0.0173781	0.753125	1.82431
pos	VQH	C16 H26 N6 O5	764.395	0.609248	-0.714899	0.528638	0.584375	1.22708
pos	PC O-37:7	C45 H78 N O7 P	775.552	1.6541	0.726043	0.313494	0.503125	0.420936
pos	Heptadecanoic Acid	C17 H34 O2	292.24	0.834132	-0.261652	0.0857319	0.69375	1.23438
pos	Methamphetamine	C10 H15 N	149.121	1.24004	0.310389	0.258601	0.6375	0.856212
pos	Palmitoylcarnitine	C23 H45 N O4	399.335	1.06017	0.084291	0.731535	0.496875	0.312386
pos	NPK	C15 H27 N5 O5	357.201	1.56491	0.646078	0.257307	0.5875	0.890444
pos	Thr-Leu	C10 H20 N2 O4	232.143	0.273921	-1.86817	0.000337809	0.85625	1.74345
pos	APK	C14 H26 N4 O4	314.196	0.846027	-0.241224	0.980072	0.509375	0.818329
pos	(2E,4E)-N-(2-methylpropyl)deca-2,4-dienamide	C14 H25 N O	223.194	0.19074	-2.39032	0.120507	0.7125	0.913294
pos	2'-Deoxyguanosine	C10 H13 N5 O4	267.097	0.917886	-0.123613	0.9052	0.528125	1.02853
pos	3-[1-(phenylsulfonyl)-2-pyrrolidinyl]pyridine	C15 H16 N2 O2 S	288.094	0.701127	-0.512252	0.483018	0.56875	0.29119
pos	Tetrahydroaldosterone	C21 H32 O5	364.225	0.895056	-0.15995	0.329413	0.628125	0.772393
pos	LMK	C17 H34 N4 O4 S	744.442	0.2135	-2.22769	0.121807	0.678125	0.679494
pos	6-phospho-D-glucono-1,5-lactone	C6 H11 O9 P	258.014	0.278807	-1.84266	0.0282264	0.665625	0.923106
pos	jwh-018-d11	C24 H12 [2]H11 N O	352.241	0.72123	-0.47147	0.540018	0.51875	0.268874
pos	LPE 16:1	C21 H42 N O7 P	451.27	0.480526	-1.05731	0.100686	0.615625	2.22421
pos	Monoolein	C21 H40 O4	356.293	1.28763	0.364715	0.0993112	0.6375	0.949531
pos	D-Cysteine	C3 H7 N O2 S	103.994	0.275795	-1.85833	0.0854725	0.6625	0.955618
pos	L-cysteine	C3 H7 N O2 S	121.02	0.276936	-1.85238	0.0844964	0.6625	0.951953
pos	2-({2-oxo-2-[(2-oxo-3-azepanyl)amino]ethyl}sulfanyl)acetic acid	C10 H16 N2 O4 S	260.084	0.933855	-0.09873	0.197379	0.721875	0.593974
pos	D-2-Aminoadipic acid	C6 H11 N O4	161.069	0.847624	-0.238504	0.317107	0.63125	0.408817
pos	3'-Adenosine monophosphate (3'-AMP)	C10 H14 N5 O7 P	347.063	0.868701	-0.203068	0.247952	0.578125	1.18294
pos	LPE 22:2	C27 H52 N O7 P	533.349	0.896171	-0.158154	0.314973	0.628125	0.943598
pos	PC O-40:6	C48 H86 N O7 P	819.616	2.17958	1.12405	0.223605	0.534375	0.524042
pos	2-Aminobenzenesulfonic acid	C6 H7 N O3 S	173.015	0.77201	-0.373308	0.920631	0.528125	1.13503
pos	LLK	C18 H36 N4 O4	372.275	0.321213	-1.6384	0.00420065	0.75625	1.74171
pos	4-(2,3-dihydroxy-3-methylbutoxy)-7H-furo[3,2-g]chromen-7-one	C16 H16 O6	342.05	0.468359	-1.09431	0.130355	0.678125	0.672418
pos	PE 20:3_20:4	C45 H76 N O8 P	789.531	1.41137	0.497099	0.442637	0.5625	0.40982
pos	LPC O-22:1	C30 H62 N O6 P	563.432	2.00095	1.00069	0.102462	0.6125	0.713876
pos	1-[(3S)-3-(1,3-Benzoxazol-2-yl)-1-pyrrolidinyl]-3-methoxy-1-propanone	C15 H18 N2 O3	274.136	0.707723	-0.498743	0.0486996	0.684375	0.907617
pos	SLK	C15 H30 N4 O5	346.221	0.609788	-0.713619	0.0674734	0.696875	0.797782
pos	Tomatidine	C27 H45 N O2	415.345	0.57304	-0.803293	0.0181224	0.809375	1.49907
pos	Isoquinoline	C9 H7 N	129.058	0.272094	-1.87782	0.097188	0.66875	1.12112
pos	PC 10:0_13:1	C31 H60 N O8 P	605.407	0.803301	-0.315988	0.20277	0.74375	0.809352
pos	Maltotetraose	C24 H42 O21	688.204	0.4378	-1.19166	0.117445	0.653125	0.885041
pos	16,16-Dimethyl prostaglandin A1	C22 H36 O4	182.131	1.35423	0.437475	0.0670447	0.66875	0.74116
pos	LPE 22:1	C27 H54 N O7 P	535.365	1.42725	0.513234	0.099294	0.640625	0.791866
pos	LPC O-20:0	C28 H60 N O6 P	537.417	3.33229	1.73651	0.00785171	0.75	0.971835
pos	LPC 22:2	C30 H58 N O7 P	597.378	1.15245	0.20471	0.229306	0.6375	0.968573
pos	Phosphoethanolamine	C2 H8 N O4 P	141.019	0.622044	-0.684911	0.0834371	0.66875	0.890395
pos	4-Aminobutyric acid	C4 H9 N O2	103.063	0.620715	-0.687998	0.0759925	0.671875	0.876904
pos	(2R,3S,4S,5R,6R)-2-(hydroxymethyl)-6-(2-phenylethoxy)oxane-3,4,5-triol	C14 H20 O6	266.115	0.931935	-0.101699	0.424139	0.584375	0.423467
pos	11(Z),14(Z),17(Z)-Eicosatrienoic acid	C20 H34 O2	306.256	0.945894	-0.0802493	0.928808	0.509375	0.462889
pos	5,6-dimethyl-4-oxo-4H-pyran-2-carboxylic acid	C8 H8 O4	168.043	0.641482	-0.64052	0.1121	0.675	0.850528
pos	Lipoic acid	C8 H14 O2 S2	206.044	0.75945	-0.396973	0.120686	0.671875	1.04904
pos	1-Methylhistidine	C7 H11 N3 O2	169.085	0.686878	-0.541873	0.123121	0.684375	1.03172
pos	3-Methylindole	C9 H9 N	131.074	0.680654	-0.555007	0.108751	0.675	1.00901
pos	YQH	C20 H26 N6 O6	446.193	0.86447	-0.210112	0.587329	0.571875	0.738121
pos	LPC 15:0-SN1	C23 H48 N O7 P	481.317	1.75624	0.812489	0.187294	0.65	0.998431
pos	Azetidine-2-carboxylic acid	C4 H7 N O2	101.048	0.763659	-0.389	0.53846	0.559375	1.24195
pos	11β-Hydroxyandrosterone	C19 H30 O3	306.219	0.676064	-0.564769	0.252778	0.5625	1.03129
pos	5α-Dihydrotestosterone	C19 H30 O2	290.224	0.842753	-0.246818	0.133801	0.659375	0.896124
pos	2,4-Dimethylbenzaldehyde	C9 H10 O	134.073	0.818707	-0.288581	0.0692839	0.68125	0.713639
pos	SM 8:1;2O/27:0	C40 H81 N2 O6 P	716.584	1.5532	0.635242	0.74823	0.7	0.935865
pos	LPC 22:3	C30 H56 N O7 P	595.363	1.16298	0.217825	0.189758	0.625	1.00761
pos	PC O-38:6	C46 H82 N O7 P	791.584	1.95557	0.967588	0.00582501	0.796875	1.15485
pos	TLK	C16 H32 N4 O5	342.227	1.39393	0.479163	0.462018	0.5375	1.39929
pos	LPE 17:1	C22 H44 N O7 P	465.286	0.815481	-0.294276	0.801012	0.55625	1.33085
pos	CAR 24:4	C31 H54 N O4	503.398	1.50262	0.587476	0.204121	0.6125	0.613531
pos	CAR 19:1	C26 H50 N O4	439.367	1.00775	0.0111422	0.566145	0.609375	0.826965
pos	PC 20:2_22:6	C50 H84 N O8 P	857.579	0.919055	-0.121777	0.907994	0.46875	0.518781
pos	Adenosine 3'5'-cyclic monophosphate	C10 H12 N5 O6 P	329.053	0.934781	-0.0972992	0.832588	0.525	1.21559
pos	Testosterone glucuronide	C25 H36 O8	464.239	0.804877	-0.31316	0.130042	0.628125	0.577471
pos	LPC 40:7-SN2	C48 H84 N O7 P	817.585	1.30899	0.38845	0.105269	0.684375	0.639394
pos	Aflatoxin G1	C17 H12 O7	350.035	0.540409	-0.887877	0.0610487	0.696875	0.910125
pos	2'-O-Methyluridine	C10 H14 N2 O6	258.086	0.723195	-0.467543	0.0925082	0.675	0.947992
pos	EMH	C16 H25 N5 O6 S	397.149	0.188635	-2.40633	0.00173108	0.809375	1.23827
pos	PC 20:3_22:6	C50 H82 N O8 P	855.564	0.816974	-0.291638	0.934041	0.5375	0.764856
pos	TLH	C16 H27 N5 O5	738.405	1.16979	0.226253	0.1546	0.703125	0.942981
pos	octadec-9-ynoic acid	C18 H32 O2	262.23	1.07712	0.107177	0.654447	0.534375	0.374854
pos	Hypoxanthine	C5 H4 N4 O	136.039	0.849429	-0.235435	0.246948	0.621875	0.56751
pos	DL-Lysine	C6 H14 N2 O2	146.106	0.729599	-0.454824	0.161213	0.603125	1.07273
pos	Limonin	C26 H30 O8	974.455	0.97012	-0.043765	0.235167	0.625	1.14203
pos	AICA ribonucleotide	C9 H15 N4 O8 P	338.063	1.63063	0.70543	0.586786	0.63125	1.21568
pos	L-Asparagine	C4 H8 N2 O3	132.054	0.2855	-1.80844	0.000860221	0.809375	1.28353
pos	LPC 24:5-SN1	C32 H56 N O7 P	597.38	1.29403	0.371866	0.320592	0.621875	1.07509
pos	Methyl indole-3-acetate	C11 H11 N O2	189.079	0.0936754	-3.41619	0.0553138	0.715625	1.26658
pos	Betaine	C5 H11 N O2	117.079	0.490455	-1.02781	0.06811	0.703125	0.957829
pos	o-Cresol	C7 H8 O	108.058	0.60161	-0.733099	0.0705142	0.7125	1.02337
pos	1,3-dipyridin-3-ylpropane-1,3-dione	C13 H10 N2 O2	226.074	0.806097	-0.310975	0.250692	0.6375	0.471785
pos	PC O-42:10	C50 H82 N O7 P	839.567	0.944141	-0.0829256	0.684792	0.603125	0.397452
pos	LPC 16:2-SN2	C24 H46 N O7 P	491.302	0.792855	-0.334871	0.677362	0.475	1.40484
pos	O,O-Diethyl thiophosphate	C4 H11 O3 P S	170.015	0.34909	-1.51833	0.0508614	0.6875	0.81727
pos	5,5-dimethyl-2-phenyl-1,3-thiazolane-4-carboxylic acid	C12 H15 N O2 S	237.083	0.64272	-0.637737	0.0071172	0.803125	1.04516
pos	5-[(10Z)-14-(3,5-dihydroxyphenyl)tetradec-10-en-1-yl]benzene-1,3-diol	C26 H36 O4	412.259	0.368423	-1.44057	0.109256	0.671875	0.828075
pos	MAG (18:2)	C21 H38 O4	354.278	1.13406	0.181498	0.89032	0.578125	0.895464
pos	Cytidine 5'-monophosphate (hydrate)	C9 H14 N3 O8 P	323.052	0.940593	-0.0883574	0.845328	0.51875	1.29713
pos	FNH	C19 H24 N6 O5	208.093	0.913526	-0.130482	0.571855	0.578125	0.291098
pos	8,8-dimethyl-2-phenyl-4H,8H-pyrano[2,3-h]chromen-4-one	C20 H16 O3	304.11	0.230836	-2.11506	0.199407	0.675	0.620674
pos	1-Phenyl-3-methyl-5-pyrazolone	C10 H10 N2 O	174.08	0.832244	-0.264922	0.662778	0.5375	0.998815
pos	PE O-17:1_20:4	C42 H76 N O7 P	737.537	1.63188	0.706532	0.598417	0.490625	0.252534
pos	7-(2-hydroxypropan-2-yl)-1,4a-dimethyl-decahydronaphthalen-1-ol	C15 H28 O2	222.199	0.960033	-0.0588448	0.92966	0.534375	0.97687
pos	Arachidonoyl ethanolamide phosphate	C22 H38 N O5 P	876.492	1.37435	0.458748	0.521555	0.446875	0.247666
pos	2-piperidinobenzoic acid	C12 H15 N O2	205.111	0.9522	-0.0706635	0.82435	0.503125	0.243171
pos	LPC O-19:1	C27 H56 N O6 P	521.384	1.942	0.957542	0.0638548	0.68125	0.918068
pos	5-Methyl-dl-tryptophan	C12 H14 N2 O2	218.106	1.0144	0.0206326	0.893343	0.5	1.47809
pos	(-)-Erythromycin	C37 H67 N O13	733.462	12.8214	3.68048	0.800719	0.596875	0.419231
pos	Solanidine	C27 H43 N O	397.335	0.56876	-0.814109	0.178656	0.6125	1.20541
pos	PC O-38:9	C46 H76 N O7 P	785.524	0.741818	-0.430862	0.29569	0.740625	0.772523
pos	Inosine 5'-Monophosphate	C10 H13 N4 O8 P	348.048	0.519124	-0.945848	0.225977	0.609375	0.484633
pos	LPC 17:2-SN1	C25 H48 N O7 P	505.317	1.18679	0.247063	0.570829	0.5875	1.22999
pos	AKK	C15 H31 N5 O4	345.238	0.843306	-0.245873	0.446669	0.58125	0.73703
pos	PC 10:0_11:0	C29 H58 N O8 P	579.391	1.00653	0.00939543	0.202875	0.734375	0.799324
pos	IRH	C18 H32 N8 O4	446.239	0.367163	-1.44551	0.100197	0.66875	0.677148
pos	LPC 17:0	C25 H52 N O7 P	531.33	1.8783	0.909428	0.0688564	0.690625	0.898019
pos	O-Acetylserine	C5 H9 N O4	147.053	0.711822	-0.490412	0.141783	0.61875	1.02646
pos	DPK	C15 H26 N4 O6	358.185	0.425436	-1.23299	0.0712172	0.6625	0.780883
pos	PE O-20:1_22:6	C47 H82 N O7 P	803.584	2.16393	1.11365	0.205577	0.6375	0.646904
pos	Morphine	C17 H19 N O3	285.133	0.484152	-1.04647	0.109574	0.64375	0.875026
pos	CAR 20:5	C27 H44 N O4	445.32	0.517327	-0.950853	0.0204039	0.73125	0.965831
pos	Phenethyl isothiocyanate	C9 H9 N S	146.019	0.687021	-0.541575	0.437156	0.603125	0.329642
pos	Proline-hydroxyproline	C10 H16 N2 O4	228.112	0.526219	-0.926266	0.004738	0.796875	1.50432
pos	PE 36:1	C41 H80 N O8 P	767.544	1.56317	0.644477	0.0313876	0.68125	0.86568
pos	cyclohexyl{4-[4-nitro-2-(1H-pyrrol-1-yl)phenyl]piperazino}methanone	C21 H26 N4 O3	364.187	0.771739	-0.373815	0.354549	0.625	1.21245
pos	Uracil	C4 H4 N2 O2	112.028	0.604936	-0.725147	0.057813	0.703125	0.965245
pos	2,3,4-Trihydroxybenzoic acid	C7 H6 O5	170.022	0.956937	-0.0635036	0.743604	0.5	0.194749
pos	Sarpogrelate	C24 H31 N O6	429.216	0.949321	-0.0750325	0.617016	0.55	0.231306
pos	Xanthopterin	C6 H5 N5 O2	179.044	0.685302	-0.545187	0.638234	0.440625	1.13564
pos	Lapachol	C15 H14 O3	264.078	0.560115	-0.836205	0.000875247	0.75	1.24665
pos	PC O-38:8	C46 H78 N O7 P	787.538	1.13913	0.187929	0.10865	0.690625	0.668392
pos	SM 8:1;2O/35:0	C48 H97 N2 O6 P	828.712	2.49234	1.3175	0.776741	0.6125	0.167389
pos	Creatine	C4 H9 N3 O2	131.07	0.490965	-1.02631	0.0469072	0.709375	0.929954
pos	Emamectin B1a	C49 H75 N O13	1771.05	2.02217	1.01591	0.689122	0.478125	0.230802
pos	Boldione	C19 H24 O2	284.178	1.12068	0.164373	0.884324	0.55625	0.804146
pos	CAR 19:0	C26 H52 N O4	441.382	1.04137	0.0584843	0.195753	0.646875	0.870199
pos	gamma-Glutamylmethionine	C10 H18 N2 O5 S	278.094	0.335342	-1.57629	0.000369593	0.840625	2.34655
pos	LPC 24:6-SN1	C32 H54 N O7 P	595.364	0.895248	-0.15964	0.602781	0.54375	1.34751
pos	(11E,15Z)-9,10,13-trihydroxyoctadeca-11,15-dienoic acid	C18 H32 O5	350.208	1.42717	0.513157	0.0966715	0.659375	0.660199
pos	LPC 22:6	C30 H50 N O7 P	589.313	1.11178	0.152872	0.317286	0.5875	0.905419
pos	10-Undecenoic acid	C11 H20 O2	184.146	1.05789	0.0811918	0.228049	0.634375	1.15028
pos	PC O-37:5	C45 H82 N O7 P	779.584	3.02587	1.59735	0.0302649	0.696875	0.792027
pos	Eicosapentaenoic acid ethyl ester	C22 H34 O2	347.28	0.789222	-0.341497	0.597802	0.55	0.921735
pos	6-methyl-5-nitroquinoline	C10 H8 N2 O2	188.059	2.90617	1.53912	0.00338032	0.703125	1.17405
pos	L-Cysteine-glutathione gisulfide	C13 H22 N4 O8 S2	426.088	0.787637	-0.344397	0.24771	0.6125	1.07731
pos	Dibutyl sebacate	C18 H34 O4	314.246	1.12727	0.172834	0.148921	0.6625	0.820719
pos	Prolylglycine	C7 H12 N2 O3	172.085	0.842365	-0.247482	0.113749	0.659375	0.996864
pos	3-Ureidopropionic acid	C4 H8 N2 O3	132.054	0.71566	-0.482654	0.102595	0.690625	0.953233
pos	N-Acetyl-aspartic acid	C6 H9 N O5	175.048	0.612655	-0.706853	0.696814	0.55625	0.252956
pos	MGMG (18:2)	C27 H48 O9	516.328	0.226667	-2.14136	0.167093	0.671875	0.599121
pos	C-8 Ceramide-1-phosphate	C26 H52 N O6 P	505.354	1.80624	0.852987	0.110928	0.671875	0.922283
pos	TKK	C16 H33 N5 O5	375.247	1.65518	0.72699	0.289154	0.565625	0.942131
pos	(+/-)8(9)-EET	C20 H32 O3	302.224	1.15305	0.205457	0.567593	0.55625	0.967351
pos	Υ-L-Glutamyl-L-glutamic acid	C10 H16 N2 O7	276.096	0.766283	-0.384051	0.0752701	0.678125	0.83834
pos	3-(3,4-dimethylphenyl)-3,4-dihydro-1,2,3-benzotriazin-4-one	C15 H13 N3 O	273.085	0.377951	-1.40373	0.0400462	0.6875	0.890107
pos	Cer 18:1;2O/22:1	C40 H77 N O3	619.591	1.55293	0.634994	0.385978	0.471875	0.380188
pos	LPC 16:4-SN1	C24 H42 N O7 P	487.27	0.739092	-0.436173	0.209774	0.65	1.50157
pos	13-HPODE	C18 H32 O4	312.23	1.05197	0.0730937	0.49736	0.5375	1.07259
pos	3,4-dihydro-2(1H)-isoquinolinyl[4-(1H-pyrazol-1-yl)phenyl]methanone	C19 H17 N3 O	303.143	0.478587	-1.06315	0.105564	0.646875	1.04058
pos	6β-Oxycodol N-oxide	C18 H23 N O5	333.163	0.936942	-0.0939676	0.740697	0.515625	0.809416
pos	Flunitrazepam-d3	C16 H9 [2]H3 F N3 O3	316.105	0.329932	-1.59976	0.02834	0.71875	0.919087
pos	4-(Diethylamino)salicylaldehyde	C11 H15 N O2	193.111	0.657942	-0.603968	0.884439	0.521875	0.224658
pos	acetyl phospahte	C2 H5 O5 P	139.988	0.823343	-0.280434	0.679079	0.553125	0.212603
pos	N-Acetyl-D-lactosamine	C14 H25 N O11	383.143	0.423329	-1.24015	0.034383	0.7	0.909468
pos	4-(4-methoxyphenyl)-6-pyridin-4-yl-1,3,5-triazin-2(3H)-one	C15 H12 N4 O2	318.052	0.857741	-0.221386	0.329243	0.603125	0.49479
pos	5-[(2-chloro-6-phenoxybenzyl)amino]-3,3-dimethyl-5-oxopentanoic acid	C20 H22 Cl N O4	375.117	1.05325	0.0748442	0.465488	0.603125	0.375039
pos	N-Carbamyl-L-glutamicacid	C6 H10 N2 O5	190.059	0.643566	-0.635841	0.135487	0.640625	0.939999
pos	Enrofloxacin	C19 H22 F N3 O3	341.149	0.385293	-1.37597	0.00729582	0.734375	1.5542
pos	Hexanoylcarnitine	C13 H25 N O4	259.179	0.590773	-0.759323	0.0278009	0.715625	0.857452
pos	N-Carbamoyl-L-aspartate	C5 H8 N2 O5	176.043	0.465265	-1.10388	0.0342553	0.71875	0.895875
pos	LPC O-17:2	C25 H50 N O6 P	491.339	1.14563	0.196135	0.343474	0.60625	1.13256
pos	Ingenol-3-angelate	C25 H34 O6	430.23	0.847486	-0.238739	0.291836	0.615625	1.07733
pos	DL-5-Methoxytryptophan	C12 H14 N2 O3	234.101	0.485527	-1.04238	0.00163872	0.80625	1.76007
pos	EMK	C16 H30 N4 O6 S	406.187	0.381745	-1.38932	0.0637772	0.68125	0.853332
pos	EKK	C17 H33 N5 O6	385.232	0.908285	-0.138782	0.574942	0.56875	0.557372
pos	Inosine	C10 H12 N4 O5	268.081	0.850782	-0.233139	0.219768	0.628125	0.623003
pos	16-Heptadecyne-1,2,4-triol	C17 H32 O3	306.217	0.428599	-1.2223	0.00838914	0.78125	1.58785
pos	Taurodeoxycholic Acid	C26 H45 N O6 S	481.281	0.469436	-1.091	0.348538	0.61875	0.801606
pos	Oleoyl ethanolamide	C20 H39 N O2	325.298	1.05298	0.0744718	0.46627	0.5625	0.350831
pos	PC O-15:1	C23 H46 N O7 P	479.302	0.79919	-0.323389	0.52297	0.603125	0.877118
pos	Sphingosine (d18:1)	C18 H37 N O2	321.265	0.954667	-0.066931	0.550571	0.5375	0.266665
pos	4,4'-dimethoxy[1,1'-biphenyl]-2-carbonitrile	C15 H13 N O2	239.095	0.708376	-0.497414	0.434201	0.584375	0.980984
pos	VPH	C16 H25 N5 O4	702.368	0.430033	-1.21748	0.0546132	0.690625	0.857019
pos	6-cyclohex-3-enyl-5-nitropiperidin-2-one	C11 H16 N2 O3	224.114	0.609027	-0.715422	0.406362	0.440625	1.7547
pos	Ne-(1-Carboxymethyl)-L-lysine	C8 H16 N2 O4	204.111	0.563697	-0.827009	0.0487475	0.7	2.05563
pos	PC O-24:4	C32 H58 N O7 P	599.396	1.01474	0.0211039	0.232225	0.63125	1.05629
pos	18-β-Glycyrrhetinic acid	C30 H46 O4	470.339	1.21842	0.285008	0.967586	0.51875	0.380095
pos	9-Oxo-ODE	C18 H30 O3	294.22	1.05801	0.0813538	0.408595	0.60625	0.815415
pos	SM 8:0;2O/34:0	C47 H97 N2 O6 P	816.709	1.75796	0.813904	0.0249995	0.7	0.857386
pos	GKK	C14 H29 N5 O4	331.222	0.823491	-0.280176	0.526705	0.5625	0.984623
pos	4'-(Imidazol-1-yl)acetophenone	C11 H10 N2 O	186.079	0.806515	-0.310227	0.465548	0.384375	0.803227
pos	Butyryl fentanyl-d5	C23 H25 [2]H5 N2 O	355.272	0.574715	-0.79908	0.0846156	0.7	0.843166
pos	Psychosine	C24 H47 N O7	461.335	0.739506	-0.435366	0.00626724	0.75625	1.72535
pos	LPC O-22:3	C30 H58 N O6 P	559.401	1.98363	0.988143	0.124661	0.61875	0.879932
pos	1-(4-chlorophenyl)-4-hydroxy-6-isopropyl-3-phenylpyridin-2(1H)-one	C20 H18 Cl N O2	339.105	0.211632	-2.24037	0.178286	0.68125	0.612155
pos	Prostaglandin E2-1-glyceryl ester	C23 H38 O7	448.243	1.10979	0.150286	0.428453	0.7125	0.579182
pos	QNK	C15 H28 N6 O6	388.207	0.629831	-0.666964	0.143541	0.625	1.04847
pos	WLK	C23 H35 N5 O4	427.255	0.922192	-0.11686	0.41265	0.6	1.26223
pos	N1-(1H-indol-4-yl)cyclohexane-1-carboxamide	C15 H18 N2 O	280.098	0.694624	-0.525696	0.132636	0.671875	0.633279
pos	Lysine Butyrate	C10 H22 N2 O4	234.158	0.62375	-0.68096	0.178299	0.6125	1.10958
pos	3-pentadecyl-4,5,6,7-tetrahydrobenzo[d]isoxazol-4-one oxime	C22 H38 N2 O2	362.301	1.24452	0.31559	0.123551	0.65	0.959042
pos	Dihomo-γ-linolenoyl ethanolamide	C22 H39 N O2	349.298	1.72793	0.789048	0.095451	0.615625	0.644116
pos	DL-2-(acetylamino)-3-phenylpropanoic acid	C11 H13 N O3	207.09	1.02943	0.0418434	0.977195	0.51875	0.947809
pos	α-Methylhistamine	C6 H11 N3	125.096	0.70481	-0.504695	0.141152	0.665625	1.05149
pos	PC 19:0_20:5	C47 H84 N O8 P	821.581	1.0353	0.0500545	0.162948	0.7375	0.712098
pos	R-1 Methanandamide phosphate	C23 H40 N O5 P	463.244	0.343297	-1.54247	0.00470652	0.778125	1.1262
pos	(±)8(9)-EET	C20 H32 O3	303.241	1.18806	0.248604	0.775506	0.521875	1.27272
pos	Guanine	C5 H5 N5 O	134.023	0.732007	-0.45007	0.0737836	0.68125	0.712416
pos	15-Keto prostaglandin F2α	C20 H32 O5	334.215	0.75788	-0.399958	0.0965988	0.634375	0.656405
pos	Cyclobutyl fentanyl-d5	C24 H25 [2]H5 N2 O	367.272	1.20622	0.270496	0.515946	0.584375	0.269599
pos	PC O-18:2	C26 H50 N O7 P	519.333	1.09064	0.125176	0.361095	0.5625	1.04496
pos	FLK	C21 H34 N4 O4	406.259	0.594124	-0.751165	0.0414788	0.6875	0.973993
pos	Trenbolone acetate	C20 H24 O3	312.173	0.781032	-0.356546	0.347909	0.640625	0.928027
pos	Cuminaldehyde	C10 H12 O	148.089	0.832062	-0.265237	0.0524384	0.684375	0.765627
pos	1-(7-methoxy-2-oxo-2H-chromen-8-yl)-3-methyl-2-oxobutyl acetate	C17 H18 O6	356.066	0.229121	-2.12582	0.258118	0.575	0.508551
pos	2-(3,4-dihydroxyphenyl)acetamide	C8 H9 N O3	189.043	0.78026	-0.357974	0.868513	0.45625	0.116401
pos	L-Cystine	C6 H12 N2 O4 S2	240.024	1.0554	0.0777942	0.152148	0.653125	0.964954
pos	APH	C14 H21 N5 O4	305.152	0.507012	-0.979908	0.0343366	0.6875	0.859702
pos	N-Stearoyl taurine	C20 H41 N O4 S	408.301	1.27854	0.354501	0.309606	0.6125	0.72259
pos	Asp-Phe methyl ester	C14 H18 N2 O5	294.123	0.819067	-0.287947	0.0865649	0.665625	1.02381
pos	4-morpholinobenzoic acid	C11 H13 N O3	207.09	1.06158	0.0862153	0.783191	0.48125	1.14374
pos	Nonadecanoic acid	C19 H38 O2	298.286	1.04725	0.0666005	0.793224	0.565625	1.11454
pos	2-[(3S)-1-(2-Chlorobenzyl)-3-pyrrolidinyl]-5-methyl-1,3,4-oxadiazole	C14 H16 Cl N3 O	277.096	0.8106	-0.302938	0.0541104	0.678125	0.979233
pos	methyl 3,3,3-trifluoro-2-hydroxy-2-[(2-phenoxyacetyl)amino]propanoate	C12 H12 F3 N O5	307.066	0.737239	-0.439796	0.179348	0.625	1.1032
pos	Cyclic ADP-ribose	C15 H21 N5 O13 P2	541.062	0.779255	-0.359832	0.130232	0.64375	1.10125
pos	PLK	C17 H32 N4 O4	178.121	1.14898	0.20036	0.828008	0.55	1.52161
pos	LPC 17:0-SN1	C25 H52 N O7 P	509.349	1.92645	0.945942	0.0989907	0.678125	0.928528
pos	AL 8810 Methyl ester	C25 H33 F O4	438.215	1.26981	0.344608	0.087526	0.659375	0.865466
pos	3-Iodo-L-tyrosine	C9 H10 I N O3	306.972	0.682986	-0.550072	0.576232	0.55625	0.786909
pos	Theobromine	C7 H8 N4 O2	180.065	0.885254	-0.175836	0.451397	0.575	0.643265
pos	LPE 20:2	C25 H48 N O7 P	505.317	1.28974	0.367079	0.0712961	0.621875	0.774277
pos	YMK	C20 H32 N4 O5 S	462.191	0.290445	-1.78366	0.00466017	0.76875	1.08331
pos	LPC 24:4	C32 H58 N O7 P	1242.76	1.74064	0.799615	0.0739394	0.64375	0.886222
pos	LPC O-18:3	C26 H50 N O6 P	503.339	1.96876	0.977284	0.0981267	0.675	0.875953
pos	L-Hydroxyproline	C5 H9 N O3	131.059	0.742698	-0.429152	0.0518634	0.671875	0.895303
pos	Enilconazole	C14 H14 Cl2 N2 O	296.05	0.691868	-0.53143	0.206956	0.6125	1.05785
pos	YLK	C21 H34 N4 O5	422.256	0.723634	-0.466668	0.0929697	0.64375	0.94103
pos	N'-[(2,4-dihydroxyphenyl)methylene]-4-methylbenzenesulfonohydrazide	C14 H14 N2 O4 S	295.117	0.527704	-0.9222	0.0135158	0.715625	0.94383
pos	Adrenic acid	C22 H36 O2	332.272	0.871033	-0.1992	0.933521	0.534375	0.735274
pos	7-Aminoflunitrazepam-d7	C16 H7 [2]H7 F N3 O	290.159	0.734103	-0.445945	0.378441	0.565625	1.17712
pos	N1-cyclooctyl-4-hydroxy-1-piperidinecarbothioamide	C14 H26 N2 O S	540.351	1.09156	0.12639	0.629636	0.440625	0.547848
pos	N3,N4-Dimethyl-L-arginine	C8 H18 N4 O2	202.143	0.800085	-0.321776	0.0891794	0.640625	1.01125
pos	Choline Glycerophosphate	C8 H20 N O6 P	257.103	1.37455	0.458961	0.200521	0.615625	1.01434
pos	2-(3,4-dimethoxyphenyl)-N-(4-morpholinophenyl)acetamide	C20 H24 N2 O4	356.17	0.525038	-0.929507	0.519729	0.578125	0.350363
pos	3-[(4-hydroxyphenyl)methyl]-octahydropyrrolo[1,2-a]pyrazine-1,4-dione	C14 H16 N2 O3	260.121	0.205849	-2.28034	0.0354399	0.684375	0.896386
pos	FPH	C20 H25 N5 O4	399.192	0.421498	-1.2464	0.0050039	0.771875	1.51511
pos	NKK	C16 H32 N6 O5	388.243	1.00243	0.00349658	0.770183	0.56875	0.569326
pos	6-methyl-4-(morpholinomethyl)-2H-chromen-2-one	C15 H17 N O3	259.125	0.36207	-1.46566	0.00781212	0.75	1.05241
pos	S-(Methyl)Glutathione	C11 H19 N3 O6 S	321.101	1.47626	0.561949	0.804327	0.49375	0.722938
pos	Muramic acid	C9 H17 N O7	251.1	0.700532	-0.513477	0.263644	0.596875	1.03954
pos	2-(3,4-dimethoxyphenyl)ethanamine	C10 H15 N O2	181.111	0.620661	-0.688122	0.0614012	0.65625	0.739636
pos	LPC 16:3-SN1	C24 H44 N O7 P	489.286	0.969422	-0.044804	0.705562	0.521875	1.16017
pos	(±)8-HEPE	C20 H30 O3	300.205	0.991207	-0.0127412	0.578145	0.590625	0.312784
pos	1-[2-(2,5-dimethyl-1H-pyrrol-1-yl)-4-nitrophenyl]-1H-imidazole	C15 H14 N4 O2	282.108	1.71063	0.774529	0.329303	0.59375	0.656416
pos	LPC O-20:2	C28 H56 N O6 P	533.386	1.7875	0.83794	0.0738011	0.684375	0.852882
pos	mesityl(piperidin-4-yl)methanone hydrochloride	C15 H21 N O	231.159	0.378823	-1.4004	0.149283	0.63125	0.633929
pos	Octopine	C9 H18 N4 O4	246.132	0.833873	-0.262101	0.145388	0.609375	1.07963
pos	GPK	C13 H24 N4 O4	600.36	0.664116	-0.590493	0.177338	0.646875	1.03754
pos	L-Methionine Methyl Ester	C6 H13 N O2 S	163.067	0.690426	-0.534442	0.151432	0.684375	1.51256
pos	PC O-37:4	C45 H84 N O7 P	781.6	2.37855	1.25008	0.0136978	0.7375	0.93753
pos	CAR 20:3	C27 H48 N O4	449.351	1.003	0.00431755	0.683103	0.55	0.229915
pos	tetranor-12(R)-HETE	C16 H26 O3	248.178	0.989473	-0.0152672	0.806	0.54375	0.776882
pos	LPC O-24:0	C32 H68 N O6 P	593.479	0.86876	-0.202971	0.134838	0.690625	0.669183
pos	Caprolactam	C6 H11 N O	113.085	1.32356	0.404419	0.566709	0.571875	1.27003
pos	PC 20:2_20:3	C48 H86 N O8 P	835.596	0.947133	-0.0783607	0.12871	0.78125	0.701841
pos	MAG (18:3)	C21 H36 O4	352.262	0.880325	-0.183893	0.735476	0.5375	1.37697
pos	FNK	C19 H29 N5 O5	389.207	0.378075	-1.40325	0.0405657	0.678125	0.969859
pos	LPC 19:2-SN1	C27 H52 N O7 P	533.357	1.12482	0.169699	0.797515	0.628125	0.129842
pos	Stearoyl ethanolamide	C20 H41 N O2	327.314	1.01862	0.0266194	0.360552	0.603125	0.85526
pos	LPC 20:2-SN1	C28 H54 N O7 P	547.364	1.49131	0.576576	0.0651348	0.65	0.850946
pos	O-Desmethylnaproxen	C13 H12 O3	216.078	0.555586	-0.847919	0.0483112	0.690625	0.949572
pos	CAR 21:3	C28 H50 N O4	463.367	0.887685	-0.171881	0.582598	0.465625	0.846525
pos	11-Deoxy prostaglandin F1α	C20 H36 O4	362.244	0.949527	-0.074719	0.585125	0.58125	0.941922
pos	8-(1,2-dihydroxy-3-methylbut-3-en-1-yl)-7-methoxy-2H-chromen-2-one	C15 H16 O5	276.1	0.677405	-0.561909	0.0452923	0.690625	0.95771
pos	CAR 7:0	C14 H28 N O4	273.195	0.541838	-0.884066	0.0188973	0.725	0.936289
pos	Nor-9-carboxy-δ9-THC	C21 H28 O4	344.199	0.937877	-0.0925296	0.429626	0.584375	0.309779
pos	PC O-40:11	C48 H76 N O7 P	809.55	1.41824	0.5041	0.98205	0.49375	0.239969
pos	CAR 18:1	C25 H48 N O4	425.35	1.04577	0.0645613	0.990141	0.540625	0.289631
pos	PC 12:0_13:1	C33 H64 N O8 P	633.439	0.881613	-0.181782	0.300665	0.715625	1.01463
pos	DL-Panthenol	C9 H19 N O4	205.132	1.12082	0.164549	0.229307	0.609375	1.02177
pos	KPK	C17 H33 N5 O4	371.254	0.948646	-0.0760582	0.697879	0.54375	0.885094
pos	QKK	C17 H34 N6 O5	402.26	0.822952	-0.281121	0.522472	0.6	0.896208
pos	PKK	C17 H33 N5 O4	371.254	0.593146	-0.753542	0.0017049	0.765625	1.55275
pos	4-oxododecanedioic acid	C12 H20 O5	266.113	0.871243	-0.198852	0.57457	0.590625	0.454017
pos	4-[1-(dimethylamino)ethylidene]-2-phenyl-1,3-oxazol-5(4H)-one	C13 H14 N2 O2	230.106	0.73635	-0.441537	0.13121	0.625	0.886977
pos	PC O-19:2	C27 H52 N O7 P	533.348	0.890991	-0.166517	0.862451	0.5625	1.02219
pos	Ergosterol peroxide	C28 H44 O3	428.329	0.64739	-0.627293	0.306389	0.575	1.1672
pos	Tyr-Tyr	C18 H20 N2 O5	344.138	0.53285	-0.908199	0.135172	0.646875	1.95467
pos	Desoxycortone	C21 H30 O3	330.22	0.765175	-0.386138	0.335798	0.5875	0.547528
pos	CAR 15:0	C22 H44 N O4	385.319	0.618782	-0.692498	0.0601428	0.7	1.43804
pos	LPC 24:3-SN1	C32 H60 N O7 P	601.412	1.04748	0.0669211	0.8279	0.521875	1.13458
pos	D-Raffinose	C18 H32 O16	521.195	0.650517	-0.620342	0.0486981	0.703125	0.880999
pos	Ethylmalonate	C5 H8 O4	132.043	1.01599	0.0228877	0.912533	0.525	0.935626
pos	3-[4-(3,5-dichloro-4-pyridinyl)piperazino]-1,1,1-trifluoro-2-propanol	C12 H14 Cl2 F3 N3 O	343.052	0.595314	-0.748276	0.244354	0.628125	1.04597
pos	YNK	C19 H29 N5 O6	423.212	0.569134	-0.81316	0.0464794	0.696875	0.922957
pos	N-P-Coumaroyl Spermidine	C16 H25 N3 O2	291.195	0.911377	-0.13388	0.567056	0.621875	0.467631
pos	LPC 22:1	C30 H60 N O7 P	599.393	1.4486	0.534659	0.299156	0.58125	1.03673
pos	Inositol	C6 H12 O6	180.064	1.13268	0.179744	0.801691	0.528125	0.411431
pos	LPC O-19:2	C27 H54 N O6 P	519.37	1.19295	0.254539	0.460724	0.584375	1.09809
pos	CAR 24:2	C31 H58 N O4	507.429	1.24636	0.317721	0.311182	0.6	0.662468
pos	D-(+)-Glucose	C6 H12 O6	197.09	1.13442	0.18195	0.783731	0.528125	0.412907
pos	Cyclocytidine	C9 H11 N3 O4	225.075	0.862385	-0.213596	0.61427	0.55	1.014
pos	LPC 24:2-SN1	C32 H62 N O7 P	603.427	0.856077	-0.224187	0.93494	0.528125	1.25152
pos	PC 12:0_12:0	C32 H64 N O8 P	621.438	0.851022	-0.232732	0.970584	0.503125	1.29665
pos	S-Lactoyglutathione	C13 H21 N3 O8 S	379.106	0.334555	-1.57968	0.0455322	0.696875	0.922171
pos	Oleandomycin	C35 H61 N O12	687.428	1.10542	0.144601	0.0985351	0.690625	1.8458
pos	Cryptotanshinone	C19 H20 O3	296.139	1.10578	0.145069	0.673108	0.6	0.723265
pos	Norverapamil	C26 H36 N2 O4	880.529	1.42643	0.512405	0.416701	0.659375	1.05282
pos	Jervine	C27 H39 N O3	425.291	1.33255	0.414193	0.380866	0.59375	0.757673
pos	LPC 22:6-SN1	C30 H50 N O7 P	567.333	1.48974	0.575064	0.194039	0.603125	1.00562
pos	PC 40:8	C48 H80 N O8 P	851.531	1.25804	0.331174	0.00346989	0.84375	1.28652
pos	U-44069	C21 H34 O4	372.227	1.77588	0.828533	0.254131	0.490625	0.436084
pos	LPC 38:4	C46 H86 N O7 P	817.596	1.95231	0.965183	0.0471486	0.7	0.77398
pos	Pyridoxamine	C8 H12 N2 O2	168.088	0.66799	-0.582101	0.21797	0.621875	1.02186
pos	N-Arachidonoyl-L-serine	C23 H37 N O4	391.272	1.24947	0.321318	0.778044	0.6	1.22641
pos	4-bromo-3-[({[(methylamino)carbonyl]oxy}imino)methyl]-1H-pyrazole	C6 H7 Br N4 O2	267.954	0.884396	-0.177236	0.164147	0.63125	1.01405
pos	MMK	C16 H32 N4 O4 S2	390.175	0.902902	-0.147358	0.960792	0.50625	1.14822
pos	9-Oxo-10(E),12(E)-octadecadienoic acid	C18 H30 O3	294.22	1.30944	0.388953	0.135581	0.615625	0.874668
pos	1-(2-methoxy-4-nitrophenyl)pyrrolidine	C11 H14 N2 O3	222.101	0.426052	-1.2309	0.0509031	0.7875	1.9006
pos	LPC 28:6	C36 H62 N O7 P	673.396	1.40464	0.490205	0.113673	0.709375	0.933489
pos	QPK	C16 H29 N5 O5	185.608	0.98906	-0.0158705	0.286131	0.63125	1.16823
pos	5-fluoro AB-PINACA N-(4-hydroxypentyl) metabolite	C18 H25 F N4 O3	364.192	0.922738	-0.116007	0.227083	0.609375	0.535009
pos	16,16-Dimethyl prostaglandin A2	C22 H34 O4	384.228	1.11467	0.156612	0.379119	0.6	0.885259
pos	KQH	C17 H29 N7 O5	786.425	0.987534	-0.0180972	0.466117	0.61875	1.22334
pos	Oxoamide	C10 H12 N2 O2	192.09	0.791654	-0.337058	0.14837	0.628125	1.02902
pos	3-benzyl-1-butyl-4-hydroxy-1,2-dihydroquinolin-2-one	C20 H21 N O2	345.113	0.437144	-1.19382	0.129557	0.621875	0.839906
pos	5-(tert-butyl)-N-[4-(trifluoromethyl)phenyl]thiophene-2-carboxamide	C16 H16 F3 N O S	327.087	0.846141	-0.241029	0.75664	0.4875	1.29964
pos	LPC 16:0-SN1	C24 H50 N O7 P	495.332	1.92763	0.946831	0.0526928	0.725	0.86211
pos	Oleoyl ethylamide	C20 H39 N O	309.303	2.13696	1.09556	0.0139224	0.796875	1.31361
pos	2-Benzyl-5-[(3S)-1-cyclobutyl-3-pyrrolidinyl]-1,3,4-oxadiazole	C17 H21 N3 O	283.165	0.537467	-0.895752	0.0401935	0.7	1.09663
pos	1,7-Diphenylhept-4-en-3-one	C19 H20 O	264.151	0.986551	-0.0195348	0.88925	0.459375	0.499494
pos	Cys-Gly	C5 H10 N2 O3 S	178.042	1.13124	0.177906	0.96035	0.565625	1.0434
pos	Spinosyn A	C41 H65 N O10	731.472	0.995197	-0.00694615	0.141637	0.771875	0.599538
pos	Cortisol	C21 H30 O5	362.209	1.01811	0.0258941	0.535362	0.475	0.231625
pos	ADP-ribose	C15 H23 N5 O14 P2	559.072	1.33013	0.411571	0.225559	0.571875	1.04745
pos	PC 36:3	C44 H82 N O8 P	805.561	1.10741	0.147192	0.325027	0.603125	0.827538
pos	2-[(3S)-1-(4-Fluorobenzyl)-3-pyrrolidinyl]-5-methyl-1H-benzimidazole	C19 H20 F N3	309.169	0.760655	-0.394685	0.0329659	0.7	0.88241
pos	19(R)-hydroxy Prostaglandin E2	C20 H32 O6	350.196	0.5127	-0.963814	0.0580903	0.66875	0.810285
pos	N-(5-Aminopentyl)acetamide	C7 H16 N2 O	144.126	0.237817	-2.07207	0.342582	0.65	0.84727
pos	N-Oleoyl dopamine	C26 H43 N O3	417.322	1.16703	0.222845	0.332923	0.63125	0.443751
pos	LPC 20:1-SN1	C28 H56 N O7 P	549.381	1.68166	0.749883	0.0729348	0.665625	0.894102
pos	2-(4-methylphenyl)-2-oxoethyl thiocyanate	C10 H9 N O S	191.041	0.791548	-0.337251	0.951113	0.471875	0.0555232
pos	RMK	C17 H35 N7 O4 S	830.463	0.674389	-0.568346	0.050743	0.7125	0.757585
pos	2-Furoic acid	C5 H4 O3	112.017	0.315366	-1.6649	0.22316	0.590625	0.537173
pos	Diosgenin	C27 H42 O3	396.303	0.801452	-0.319312	0.214081	0.64375	0.663508
pos	IMK	C17 H34 N4 O4 S	390.231	0.416174	-1.26474	0.00749212	0.76875	1.98099
pos	Palmitoylethanolamide	C18 H37 N O2	299.283	0.880756	-0.183185	0.868805	0.54375	0.655017
pos	17(S)-HETE	C20 H32 O3	302.225	1.08881	0.122752	0.218879	0.628125	0.590422
pos	SM 8:1;2O/24:1	C37 H73 N2 O6 P	672.519	1.20016	0.263227	0.0716293	0.653125	0.750048
pos	Tauroursodeoxycholic acid	C26 H45 N O6 S	499.298	1.01209	0.0173314	0.618898	0.384375	0.401098
pos	5-OxoETE	C20 H30 O3	318.217	0.834594	-0.260854	0.227013	0.625	0.709278
pos	Lysopc 18:3	C26 H48 N O7 P	517.315	1.0449	0.0633646	0.499918	0.54375	0.269799
pos	CAR 18:4	C25 H42 N O4	419.303	1.30353	0.382422	0.733969	0.6375	0.928139
pos	Propionyl-L-carnitine	C10 H19 N O4	217.132	0.939111	-0.0906327	0.554929	0.559375	0.482921
pos	PC 20:4_22:6	C50 H80 N O8 P	853.548	0.984868	-0.0219974	0.17603	0.83125	0.654079
pos	cGMP	C10 H12 N5 O7 P	345.049	1.5753	0.655627	0.0403676	0.690625	0.81806
pos	5-[4-(tert-butyl)phenyl]-1,3,4-oxadiazole-2-thiol	C12 H14 N2 O S	234.083	0.580466	-0.784717	0.662639	0.496875	1.58815
pos	PC 11:0_11:0	C30 H60 N O8 P	593.408	0.569331	-0.81266	0.958471	0.74375	0.808853
pos	3'-Hydroxystanozolol	C21 H32 N2 O2	344.243	0.685875	-0.543982	0.548555	0.46875	0.651161
pos	LysoPE 18:0	C23 H48 N O7 P	481.319	1.25809	0.331233	0.131151	0.640625	0.91858
pos	1,3-Dimethyluracil	C6 H8 N2 O2	140.059	0.550264	-0.861803	0.832352	0.528125	0.486939
pos	3'-Dephospho-CoA	C21 H35 N7 O13 P2 S	687.151	0.509766	-0.972094	0.182971	0.6125	1.48236
pos	PC O-22:2	C30 H58 N O7 P	575.396	0.73067	-0.452708	0.759101	0.590625	1.23963
pos	Docosatrienoic acid	C22 H38 O2	334.288	0.987552	-0.018071	0.60157	0.565625	0.723267
pos	(±)5(6)-DiHETE	C20 H32 O4	318.21	0.449544	-1.15346	0.302865	0.584375	0.469067
pos	α-Ergocryptine	C32 H41 N5 O5	1114.59	1.06001	0.0840759	0.852918	0.559375	0.179402
pos	LPC 42:12-SN2	C50 H78 N O7 P	835.536	1.40733	0.492962	0.071922	0.746875	0.702109
pos	Tetrahydrocorticosterone	C21 H34 O4	367.273	1.55143	0.633594	0.252522	0.565625	0.549762
pos	AMK	C14 H28 N4 O4 S	330.172	0.373385	-1.42126	0.0534587	0.715625	0.956804
pos	4-Hydroxytamoxifen	C26 H29 N O2	774.435	0.785084	-0.34908	0.121291	0.646875	1.00411
pos	LPC 10:0-SN1	C18 H38 N O7 P	411.239	0.510557	-0.969855	0.151726	0.628125	0.903101
pos	Testosterone	C19 H28 O2	288.209	1.34506	0.427668	0.017255	0.703125	1.43585
pos	NNK	C14 H26 N6 O6	356.182	0.984674	-0.0222824	0.625305	0.575	0.873356
pos	Kanosamine	C6 H13 N O5	179.081	0.730146	-0.453743	0.128973	0.675	0.714172
pos	6-Sialyllactose	C23 H39 N O19	633.211	1.24564	0.316883	0.251041	0.615625	0.627455
pos	CAR 18:0	C25 H50 N O4	427.367	1.4857	0.571139	0.0569572	0.7125	0.765551
pos	Prostaglandin F2α-1-glyceryl ester	C23 H40 O7	900.513	0.722927	-0.468078	0.0551037	0.675	0.871274
pos	WMH	C22 H28 N6 O4 S	472.194	0.632326	-0.661259	0.409818	0.58125	0.346808
pos	1-Palmitoylglycerol	C19 H38 O4	330.277	0.975318	-0.0360558	0.681839	0.54375	1.14208
pos	morphine-d3	C17 H16 [2]H3 N O3	288.16	0.570565	-0.809536	0.0563972	0.71875	0.999644
pos	Kinetin	C10 H9 N5 O	215.081	0.728159	-0.457674	0.108111	0.63125	0.98467
pos	1-Methylnicotinamide	C7 H8 N2 O	136.064	0.587502	-0.767335	0.0452014	0.6875	0.88338
pos	Prostaglandin B1	C20 H32 O4	336.23	0.852753	-0.2298	0.955574	0.49375	0.591372
pos	CAR 20:0	C27 H54 N O4	455.398	1.49242	0.57765	0.0480468	0.703125	0.796915
pos	Pipecolic acid	C6 H11 N O2	129.079	0.75653	-0.402531	0.206549	0.609375	1.11916
pos	PC O-12:0	C20 H42 N O7 P	439.27	0.65641	-0.607331	0.547001	0.425	1.23242
pos	Biopterin	C9 H11 N5 O3	237.086	0.794705	-0.331509	0.243824	0.603125	0.63754
pos	CAR 19:2	C26 H48 N O4	437.351	0.667782	-0.582551	0.48643	0.44375	1.43163
pos	PC 12:0_13:0	C33 H66 N O8 P	635.455	0.960526	-0.0581038	0.240444	0.6875	0.934092
pos	HNK	C16 H27 N7 O5	397.208	1.48639	0.571813	0.685201	0.578125	1.42804
pos	PC O-42:9	C50 H84 N O7 P	841.584	0.629635	-0.667412	0.410668	0.50625	1.19298
pos	PC O-20:3	C28 H52 N O7 P	545.349	0.920839	-0.118979	0.405796	0.56875	1.25343
pos	Acetylcysteine	C5 H9 N O3 S	163.03	0.750397	-0.414273	0.270937	0.615625	1.12574
pos	1-Stearoylglycerol	C21 H42 O4	358.309	1.00956	0.0137243	0.956534	0.525	1.12942
pos	Cortodoxone	C21 H30 O4	346.215	0.829062	-0.270448	0.275637	0.59375	1.48449
pos	PNK	C15 H27 N5 O5	357.201	1.37083	0.455049	0.0318491	0.734375	1.10582
pos	Noroxymorphone	C16 H17 N O4	287.12	1.02829	0.0402459	0.635484	0.578125	0.521648
pos	Minocycline	C23 H27 N3 O7	457.185	0.378542	-1.40147	0.0630202	0.671875	0.852149
pos	acetoacetate	C4 H6 O3	102.032	0.500274	-0.99921	0.0978557	0.6875	1.03429
pos	DG 8:0_10:0	C21 H40 O5	389.314	0.587752	-0.766722	0.832366	0.55625	1.43678
pos	(1R,2R)-trans-N-Boc-1,2-cyclohexanediamine	C11 H22 N2 O2	214.169	1.24854	0.320248	0.906838	0.525	1.07113
pos	LPC 18:0-SN1	C26 H54 N O7 P	523.364	1.35226	0.435372	0.104203	0.678125	0.677883
pos	N1-Acetylspermine	C12 H28 N4 O	244.227	0.296053	-1.75607	0.0699485	0.7375	0.875839
pos	LPC O-22:6	C30 H52 N O6 P	553.354	1.60216	0.680018	0.0293342	0.709375	0.827823
pos	3-Acetyl-11-keto-β-boswellic acid	C32 H48 O5	512.349	1.06952	0.0969691	0.353329	0.63125	0.612277
pos	ALK	C15 H30 N4 O4	330.227	0.428401	-1.22297	0.0759337	0.66875	1.15697
pos	2,3-Pyridinedicarboxylic acid	C7 H5 N O4	167.022	0.477393	-1.06675	0.246406	0.5875	0.498506
pos	DG 16:0_18:2	C37 H68 O5	609.534	1.3469	0.429647	0.151626	0.640625	0.797054
pos	N1-(2,3-dihydro-1,4-benzodioxin-2-ylmethyl)-2,2-dimethylpropanamide	C14 H19 N O3	249.137	0.890429	-0.167428	0.59147	0.571875	0.436933
pos	ethyl 1-(3-nitro-2-thienyl)piperidine-4-carboxylate	C12 H16 N2 O4 S	266.073	0.307994	-1.69902	0.0589248	0.634375	0.925502
pos	Aflatoxin M1	C17 H12 O7	350.043	0.636948	-0.650753	0.204589	0.65625	0.969746
pos	4-phenyl-6-(2-thienyl)-2,3,4,5-tetrahydropyridazin-3-one	C14 H12 N2 O S	256.067	0.432154	-1.21038	0.120711	0.615625	0.691148
pos	2-{[2-(4-methylpiperazino)phenyl]methylene}hydrazine-1-carbothioamide	C13 H19 N5 S	299.119	0.827404	-0.273336	0.421276	0.6125	0.516315
pos	Coumarin	C9 H6 O2	146.037	0.628118	-0.670893	0.107811	0.65	1.06944
pos	PPH	C16 H23 N5 O4	698.362	0.688651	-0.538155	0.0633459	0.678125	0.902259
pos	Delta-Tridecalactone	C13 H24 O2	212.178	1.08169	0.113291	0.826425	0.546875	0.31922
pos	D-(-)-Glutamine	C5 H10 N2 O3	146.069	1.18153	0.240652	0.876624	0.509375	1.57247
pos	D-Panthenol	C9 H19 N O4	205.132	0.713657	-0.486697	0.366909	0.56875	0.920806
pos	FMH	C20 H27 N5 O4 S	433.183	0.0775454	-3.68881	0.00615186	0.771875	1.51697
pos	Flavin mononucleotide (FMN)	C17 H21 N4 O9 P	456.106	0.80413	-0.3145	0.331318	0.628125	0.586664
pos	LPC 17:1-SN1	C25 H50 N O7 P	507.333	1.37595	0.460428	0.308081	0.60625	1.16695
pos	Artesunate	C19 H28 O8	401.203	0.771199	-0.374826	0.301883	0.63125	1.17165
pos	Dl-3,4-Dihydroxymandelic Acid	C8 H8 O5	184.038	0.771037	-0.375128	0.484464	0.440625	0.453294
pos	(2S)-2-(2-hydroxypropan-2-yl)-2H,3H,7H-furo[3,2-g]chromen-7-one	C14 H14 O4	246.087	0.735537	-0.44313	0.0792726	0.6625	0.682813
pos	CAR 18:2	C25 H46 N O4	423.335	0.988316	-0.016956	0.419056	0.6125	0.343128
pos	PC O-15:0	C23 H48 N O7 P	481.317	0.333537	-1.58408	0.294022	0.409375	2.03485
pos	2-(acetyloxy)-3-amino-1-[1,2-di(acetyloxy)ethyl]-3-oxopropyl acetate	C13 H19 N O9	333.106	0.863896	-0.211071	0.8425	0.5	0.940132
pos	4-phenoxyphenyl 4-hydroxypiperidine-1-carboxylate	C18 H19 N O4	295.117	0.208883	-2.25923	0.0003574	0.834375	1.50558
pos	Mupirocin	C26 H44 O9	522.283	0.619782	-0.690166	0.0670257	0.709375	1.02369
pos	Nicotinic acid	C6 H5 N O2	123.032	0.363537	-1.45983	0.00286968	0.796875	2.07873
pos	Lactitol	C12 H24 O11	344.131	0.76478	-0.386884	0.104197	0.64375	0.969721
pos	LPC O-24:4	C32 H60 N O6 P	585.417	1.9911	0.993568	0.0754523	0.65	0.733924
pos	Methanandamide	C23 H39 N O2	361.298	0.774167	-0.369283	0.298409	0.340625	0.852749
pos	L-Leucyl-L-Alanine	C9 H18 N2 O3	202.132	0.548513	-0.866402	0.122071	0.653125	0.932558
pos	Nicotinamide adenine dinucleotide phosphate (NADP+)	C21 H28 N7 O17 P3	743.076	0.563994	-0.826248	0.00843571	0.759375	1.0875
pos	Adenosine diphosphate (ADP)	C10 H15 N5 O10 P2	427.03	0.492542	-1.02168	0.00527063	0.765625	1.81886
pos	Carnosine	C9 H14 N4 O3	226.107	0.403063	-1.31092	0.0208502	0.734375	0.913295
pos	Cortisone	C21 H28 O5	1440.77	1.02609	0.0371508	0.805371	0.45625	1.12574
pos	gamma-Glutamylcysteine	C8 H14 N2 O5 S	250.063	0.757815	-0.400082	0.217982	0.615625	1.07378
pos	Dutasteride	C27 H30 F6 N2 O2	528.216	0.857167	-0.222351	0.0171425	0.75	0.903043
pos	Monolaurin	C15 H30 O4	296.189	1.96342	0.973369	0.490005	0.625	1.05063
pos	AQH	C14 H22 N6 O5	708.33	0.41634	-1.26416	0.0213251	0.709375	0.938357
pos	4-[4-phenyl-3,6-dihydro-1(2H)-pyridinyl]butanoic acid hydrochloride	C15 H19 N O2	267.12	0.440717	-1.18208	0.00834682	0.7625	2.30059
pos	2-Benzyl-5-[(3S)-1-cyclohexyl-3-pyrrolidinyl]-1,3,4-oxadiazole	C19 H25 N3 O	622.405	0.82157	-0.283544	0.198562	0.6625	0.958483
pos	IPH	C17 H27 N5 O4	694.402	2.0119	1.00856	0.006823	0.7375	1.92704
pos	6-methyl-2-(4-methylphenyl)pyrimidin-4-yl 4-methylbenzene-1-sulfonate	C19 H18 N2 O3 S	354.104	0.0305755	-5.03148	0.187816	0.725	0.667231
pos	LPC 18:3-SN1	C26 H48 N O7 P	517.317	0.873643	-0.194884	0.797847	0.44375	1.06828
pos	GNK	C12 H23 N5 O5	317.173	0.751819	-0.411542	0.0976336	0.659375	1.02078
pos	L-Tyrosine	C9 H11 N O3	181.074	0.628269	-0.670545	0.150125	0.621875	1.11722
pos	Milbemycin A3 oxime	C31 H43 N O7	541.298	0.471228	-1.0855	0.0963157	0.634375	0.886298
pos	(5Z)-3-aminonon-5-enoic acid	C9 H17 N O2	171.126	1.26055	0.334059	0.543886	0.559375	0.53375
pos	(3beta,9xi)-3-(beta-D-Glucopyranosyloxy)-14-hydroxycard-20(22)-enolide	C29 H44 O9	1072.59	0.628556	-0.669887	0.0884171	0.675	0.945562
pos	17beta-Trenbolone	C18 H22 O2	270.158	0.640309	-0.643161	0.151352	0.66875	0.644213
pos	CAR 24:3	C31 H56 N O4	505.414	1.58193	0.661684	0.18211	0.63125	0.573775
pos	Adenosine	C10 H13 N5 O4	267.097	1.6484	0.721064	0.674085	0.51875	0.573104
pos	5-Hydroxylysine	C6 H14 N2 O3	162.101	0.774033	-0.369533	0.79958	0.5375	1.34101
pos	17α-Ethynylestradiol	C20 H24 O2	296.178	0.789645	-0.340725	0.359686	0.615625	1.04638
pos	Kaempferol	C15 H10 O6	286.048	1.02769	0.0394	0.831736	0.553125	0.31717
pos	Bicyclo Prostaglandin E2	C20 H30 O4	356.196	1.1337	0.181035	0.405866	0.59375	0.994975
pos	N6,N6,N6-Trimethyl-L-lysine	C9 H20 N2 O2	188.153	0.822647	-0.281655	0.144375	0.659375	0.997684
pos	(+)-Evodiamine	C19 H17 N3 O	303.136	0.660519	-0.598328	0.40142	0.55625	1.05896
pos	5-[5-(ethylsulfonyl)-2-hydroxyanilino]-5-oxopentanoic acid	C13 H17 N O6 S	332.102	1.07381	0.102741	0.662461	0.5625	0.739236
pos	1-[3-(trifluoromethyl)-2-pyridyl]imidazolidine-2-thione	C9 H8 F3 N3 S	247.04	2.08681	1.0613	0.143523	0.5625	0.985806
pos	5,6-dimethyl-3-[5-(trifluoromethyl)pyridin-2-yl]-1,2,4-triazine	C11 H9 F3 N4	254.077	1.48623	0.571658	0.735388	0.5125	0.994137
pos	7-Methylguanosine	C11 H15 N5 O5	297.108	0.608301	-0.717143	0.104358	0.675	0.785658
pos	PC O-34:3	C42 H80 N O7 P	741.558	1.47294	0.5587	0.108558	0.6625	1.03673
pos	DNK	C14 H25 N5 O7	750.362	0.53173	-0.911235	0.00056356	0.790625	1.46502
pos	LNK	C16 H31 N5 O5	710.433	0.759779	-0.396349	0.518354	0.60625	1.28136
pos	D-Fructose 1,6-bisphosphate	C6 H14 O12 P2	339.996	0.711842	-0.490371	0.0627753	0.7375	1.38048
pos	(±)15-HETE	C20 H32 O3	302.222	0.710251	-0.493598	0.155625	0.625	0.582754
pos	5α-Dihydrotestosterone glucuronide	C25 H38 O8	466.252	0.285361	-1.80914	0.0339513	0.7375	0.929635
pos	N-[2-chloro-6-(trifluoromethoxy)phenyl]-2,2-dimethylpropanamide	C12 H13 Cl F3 N O2	295.059	0.0308826	-5.01706	0.023144	0.73125	0.962407
pos	LQH	C17 H28 N6 O5	396.217	1.06393	0.0894042	0.237406	0.728125	0.586433
pos	LPC 21:1-SN1	C29 H58 N O7 P	563.396	1.29302	0.370742	0.253061	0.678125	0.941347
pos	PE 18:1_18:2	C41 H76 N O8 P	741.53	1.27001	0.344837	0.524957	0.584375	0.290142
pos	ILK	C18 H36 N4 O4	354.26	0.948992	-0.0755321	0.715529	0.5875	0.57335
pos	Serotonin	C10 H12 N2 O	176.096	0.706973	-0.500274	0.0475491	0.6875	1.36962
pos	LPC 14:1-SN1	C22 H44 N O7 P	465.286	1.06945	0.0968753	0.867802	0.503125	1.07818
pos	Vitamin B12	C63 H88 Co N14 O14 P	1354.57	0.74849	-0.417944	0.091751	0.659375	1.01811
pos	PC O-38:7	C46 H80 N O7 P	789.566	2.3209	1.21469	0.822623	0.64375	0.616695
pos	4-(3,4-dihydro-2H-1,5-benzodioxepin-7-ylamino)-4-oxobutanoic acid	C13 H15 N O5	247.08	0.691092	-0.53305	0.219298	0.6125	0.87642
pos	Tanespimycin	C31 H43 N3 O8	1170.59	0.891159	-0.166245	0.200264	0.646875	1.136
pos	LPC O-20:1	C28 H58 N O6 P	535.401	1.55105	0.633244	0.403567	0.6	0.385119
pos	2-[(3-nitro-2-pyridyl)thio]propanoic acid	C8 H8 N2 O4 S	228.021	1.89097	0.919127	0.0459852	0.659375	0.868861
pos	NAT13-331713_POS	C26 H30 N4 O3	484.182	0.928404	-0.107175	0.680335	0.575	0.166197
pos	All-Trans-13,14-Dihydroretinol	C20 H32 O	288.245	1.54701	0.629487	0.125568	0.640625	0.999048
pos	LPC 18:0	C26 H54 N O7 P	545.347	2.6226	1.391	0.0125764	0.76875	0.982554
pos	L-Arabinitol	C5 H12 O5	152.069	0.784608	-0.349957	0.153886	0.63125	0.976473
pos	PC O-42:6	C50 H90 N O7 P	847.653	1.25437	0.326959	0.0600537	0.66875	0.742266
pos	Fexofenadine	C32 H39 N O4	501.293	0.427636	-1.22555	0.0140197	0.746875	0.9482
pos	DG 10:0_10:0	C23 H44 O5	417.346	0.803295	-0.315998	0.832376	0.684375	0.805557
pos	PC 34:3	C42 H78 N O8 P	777.523	1.48007	0.565663	0.256815	0.59375	0.453508
pos	3-Hydroxy-3-methylbutanoic acid	C5 H10 O3	118.066	0.621002	-0.68733	0.089217	0.68125	1.03371
pos	Lysope 16:0	C21 H44 N O7 P	453.286	0.721677	-0.470574	0.280764	0.60625	1.03754
pos	PDMP	C23 H38 N2 O3	390.292	1.14626	0.196938	0.236614	0.615625	0.743563
pos	MPK	C16 H30 N4 O4 S	748.402	0.236548	-2.07979	0.341773	0.584375	0.706537
pos	Stevioside	C38 H60 O18	804.377	0.847866	-0.238092	0.013367	0.75625	0.932042
pos	PPK	C16 H28 N4 O4	340.211	0.478873	-1.06229	0.0752715	0.66875	0.931862
pos	LPC 17:2-SN2	C25 H48 N O7 P	505.318	0.603898	-0.727622	0.572479	0.48125	1.70108
pos	Dl-Indole-3-lactic acid	C11 H11 N O3	205.074	1.05795	0.0812717	0.991341	0.59375	0.251042
pos	Gly-Phe	C11 H14 N2 O3	222.101	1.16826	0.22436	0.761766	0.546875	0.341678
pos	1-(4-methylphenyl)-3-(2-pyridylthio)pyrrolidine-2,5-dione	C16 H14 N2 O2 S	298.078	0.871588	-0.198282	0.480393	0.55625	0.730742
pos	Coenzyme Q2	C19 H26 O4	318.181	1.63502	0.70931	0.173138	0.61875	0.988335
pos	2-(2-amino-3-methylbutanamido)-3-phenylpropanoic acid	C14 H20 N2 O3	264.148	0.543021	-0.880921	0.201953	0.68125	1.82634
pos	ethyl 2-cyano-3-[(2-oxoazepan-3-yl)amino]acrylate	C12 H17 N3 O3	536.297	0.145818	-2.77776	0.146929	0.671875	0.640399
pos	Sedanolide	C12 H18 O2	194.131	1.01876	0.0268079	0.569957	0.590625	0.721361
pos	β-Nicotinamide mononucleotide	C11 H15 N2 O8 P	334.057	1.05574	0.0782536	0.750934	0.553125	0.641056
pos	PC 20:4_20:5	C48 H78 N O8 P	827.533	0.675792	-0.565349	0.0382487	0.725	1.3858
pos	7-{[(2E)-3,7-dimethylocta-2,6-dien-1-yl]oxy}-2H-chromen-2-one	C19 H22 O3	320.14	0.415404	-1.26741	0.930885	0.625	0.332727
pos	15-deoxy-Δ12,14-Prostaglandin J2-biotin	C35 H54 N4 O4 S	1296.73	1.12129	0.165158	0.986417	0.509375	0.610026
pos	N-[(4-hydroxy-3-methoxyphenyl)methyl]-8-methylnonanamide	C18 H29 N O3	329.199	1.88612	0.915421	0.0370245	0.621875	0.835637
pos	ethyl 4-[(6-methyl-3-pyridazinyl)oxy]benzoate	C14 H14 N2 O3	258.105	0.580775	-0.78395	0.178468	0.671875	0.825368
pos	4,7,8-trimethoxyfuro[2,3-b]quinoline	C14 H13 N O4	281.064	0.763875	-0.388592	0.243268	0.625	0.835725
pos	UDP	C9 H14 N2 O12 P2	404.003	0.190811	-2.38978	0.0125492	0.75	0.98875
pos	α-Lapachone	C15 H14 O3	264.073	0.848332	-0.237299	0.601325	0.521875	0.337422
pos	N'-[4-(tert-butyl)phenyl]-N-cyclohexyl-N-methylurea	C18 H28 N2 O	310.197	0.748693	-0.417555	0.0619833	0.68125	0.716466
pos	PC O-10:0	C18 H38 N O7 P	411.239	0.622468	-0.683929	0.122249	0.684375	0.677881
pos	Dehydrocholic acid	C24 H34 O5	402.238	0.854348	-0.227103	0.549486	0.44375	0.295117
pos	morpholino(quinolin-6-yl)methanone	C14 H14 N2 O2	242.109	0.583913	-0.776174	0.0514769	0.703125	2.07737
pos	Gatifloxacin	C19 H22 F N3 O4	714.302	0.370315	-1.43317	0.0391362	0.715625	0.920165
pos	Chenodeoxycholic acid-3-beta-D-glucuronide	C30 H48 O10	568.324	0.771162	-0.374895	0.0927471	0.659375	0.777382
pos	PQH	C16 H24 N6 O5	380.182	0.795901	-0.329338	0.134689	0.61875	0.621931
pos	Aflatoxin G2	C17 H14 O7	330.068	1.47321	0.558961	0.603719	0.515625	0.747861
pos	CAR 21:1	C28 H54 N O4	467.398	0.657863	-0.604141	0.928832	0.5375	1.05773
pos	Nervonic ceramide	C42 H81 N O3	669.603	1.30316	0.382019	0.11973	0.640625	0.968187
pos	Dinophysistoxin-2	C44 H68 O13	804.465	0.449568	-1.15339	0.325793	0.55	0.452803
pos	Radicinin	C12 H12 O5	258.047	0.646448	-0.629394	0.120464	0.734375	1.07605
pos	(3R)-8-hydroxy-3-(4-methoxyphenyl)-3,4-dihydro-1H-2-benzopyran-1-one	C16 H14 O4	252.079	0.818096	-0.289658	0.279148	0.621875	0.79426
pos	KKK	C18 H38 N6 O4	402.296	0.899178	-0.153322	0.694702	0.553125	0.403885
pos	2-[(3S)-1-(2-Thienylmethyl)-3-pyrrolidinyl]-1,3-benzothiazole	C16 H16 N2 S2	300.075	0.74197	-0.430567	0.0735335	0.66875	0.976022
pos	lithocholic acid 3-sulfate	C24 H40 O6 S	456.253	1.22377	0.291335	0.903558	0.5875	1.3011
pos	Norlidocaine	C12 H18 N2 O	206.143	0.497294	-1.00783	0.222231	0.665625	0.48846
pos	FMK	C20 H32 N4 O4 S	812.416	0.707593	-0.499009	0.334455	0.628125	1.09699
pos	TNK	C14 H27 N5 O6	686.373	1.20443	0.268348	0.372841	0.6625	0.953104
pos	Androsterone	C19 H30 O2	272.214	0.884707	-0.176729	0.22458	0.640625	0.839739
pos	LPC 13:0-SN1	C21 H44 N O7 P	453.286	1.44374	0.529812	0.0850252	0.66875	0.871957
pos	2-(1,3-dimethyl-1H-pyrazol-5-yl)-1H-isoindole-1,3(2H)-dione	C13 H11 N3 O2	241.089	2.00524	1.00378	0.529001	0.5125	1.44293
pos	α-Hydroxymidazolam	C18 H13 Cl F N3 O	341.074	0.940051	-0.0891896	0.76781	0.434375	0.504291
pos	3-[5-(Aminosulfonyl)benzoxazol-2-yl]-7-(diethylamino)coumarin	C20 H19 N3 O5 S	413.102	0.972702	-0.0399307	0.658117	0.559375	0.351097
pos	FRH	C21 H30 N8 O4	480.221	0.59471	-0.749741	0.101335	0.6625	0.685436
pos	Menaquinone	C31 H40 O2	444.303	1.50022	0.585172	0.173137	0.64375	1.00227
pos	Biotin	C10 H16 N2 O3 S	488.179	0.835884	-0.258625	0.198149	0.621875	0.886505
pos	SM 8:1;2O/12:0	C25 H51 N2 O6 P	506.349	0.715507	-0.482961	0.542033	0.48125	1.29591
pos	N8-Acetylspermidine	C9 H21 N3 O	187.169	0.25173	-1.99005	0.0215897	0.746875	0.91403
pos	Cocaethylene	C18 H23 N O4	317.166	0.757102	-0.401441	0.0933238	0.665625	0.895183
pos	(-)-Epigallocatechin	C15 H14 O7	634.134	0.486752	-1.03874	0.183653	0.640625	0.855649
pos	N1-[2-(4-chlorophenyl)-2-oxoethyl]-4-chlorobenzamide	C15 H11 Cl2 N O2	258.14	0.935717	-0.0958563	0.396781	0.61875	0.32888
pos	Lysopc 18:2	C26 H50 N O7 P	519.333	1.55844	0.640103	0.0668913	0.7125	0.936889
pos	PNH	C15 H22 N6 O5	366.166	0.67313	-0.571042	0.156367	0.640625	0.650256
pos	LPC 26:6-SN1	C34 H58 N O7 P	623.397	1.41857	0.504442	0.0310254	0.725	0.886859
pos	PC 20:4_20:4	C48 H80 N O8 P	829.548	1.00968	0.0138934	0.0492865	0.809375	0.764218
pos	PC O-20:1	C28 H56 N O7 P	549.38	1.05725	0.0803116	0.12893	0.6375	0.992359
pos	23-Nordeoxycholic acid	C23 H38 O4	378.278	1.90097	0.926739	0.0316903	0.71875	0.817706
pos	Proline	C5 H9 N O2	115.064	0.610199	-0.712647	0.156687	0.625	1.1035
pos	JNJ-1661010	C19 H19 N5 O S	365.133	0.743939	-0.426744	0.143243	0.66875	0.620317
pos	4-(4-methylbenzyl)-1lambda~6~,4-thiazinane-1,1-dione	C12 H17 N O2 S	239.098	0.300448	-1.73481	0.00511164	0.784375	1.15746
pos	PC 17:1_18:1	C43 H82 N O8 P	1543.15	1.55822	0.639903	0.395331	0.4625	0.398306
pos	UR-144 N-Heptyl analog	C23 H33 N O	339.253	1.36407	0.447923	0.355592	0.459375	0.358813
pos	(S)-Leucic acid	C6 H12 O3	132.079	0.763339	-0.389604	0.472784	0.621875	0.687899
pos	Acetildenafil	C25 H34 N6 O3	932.531	0.960132	-0.0586956	0.225237	0.665625	1.07966
pos	PC O-20:5	C28 H48 N O7 P	541.317	0.898047	-0.155137	0.613174	0.534375	1.11569
pos	PI 36:2	C45 H83 O13 P	884.54	0.706197	-0.501857	0.561316	0.50625	0.929755
pos	PE 19:2_19:2	C43 H78 N O8 P	767.547	1.23287	0.302026	0.754003	0.603125	0.130191
pos	(+/-)12(13)-DiHOME	C18 H34 O4	296.235	1.32502	0.406014	0.0971483	0.659375	0.870677
pos	3,4,10,11-tetramethoxy-7,8,12b,13-tetrahydro-5H-6-azatetraphene	C21 H25 N O4	355.179	0.778286	-0.361627	0.0842316	0.69375	0.850994
pos	2-[(3S)-1-(Cyclohexylmethyl)-3-pyrrolidinyl]-5-methyl-1H-benzimidazole	C19 H27 N3	319.2	0.892803	-0.163586	0.198551	0.65	1.07882
pos	Gly-Val	C7 H14 N2 O3	174.101	0.394381	-1.34234	0.00478234	0.7875	1.42007
pos	Cholest-4-en-3-one	C27 H44 O	384.335	1.28962	0.366946	0.305549	0.615625	0.467657
pos	LPH	C17 H27 N5 O4	365.208	0.418976	-1.25506	0.0258593	0.753125	0.96154
pos	α-Aspartylphenylalanine	C13 H16 N2 O5	280.107	0.268294	-1.89811	4.99735e-05	0.875	2.25121
pos	15-Deoxy-Δ12,14-prostaglandin A1	C20 H30 O3	300.209	1.28905	0.366311	0.760544	0.5125	1.19127
pos	Sakuranetin	C16 H14 O5	286.084	0.857167	-0.222351	0.0171425	0.75	0.903043
pos	25-hydroxycholecalciferol	C27 H44 O2	400.335	2.48593	1.31378	0.00649181	0.740625	1.00349
pos	2,3-Bisphosphoglycerate	C3 H8 O10 P2	265.959	0.706726	-0.500776	0.0218223	0.7125	1.04198
pos	4-[4-(2,5-dimethyl-1H-pyrrol-1-yl)phenyl]-6-fluoro-4-thiochromanol	C21 H20 F N O S	353.12	0.516069	-0.954363	0.219061	0.684375	0.543028
pos	CAR 19:5	C26 H42 N O4	431.304	0.826862	-0.274281	0.0133624	0.75	0.954109
pos	PC 9:0_13:1	C30 H58 N O8 P	591.391	1.31133	0.391029	0.297521	0.60625	0.412794
pos	Uric acid	C5 H4 N4 O3	168.029	0.657565	-0.604795	0.296084	0.6125	1.13613
pos	2-Amino-1,3-octadecanediol	C18 H39 N O2	301.298	1.39578	0.481069	0.132523	0.64375	0.601804
pos	Glycolithocholic acid	C26 H43 N O4	433.319	1.44228	0.528348	0.122014	0.634375	0.653226
pos	Vindoline	C25 H32 N2 O6	456.225	1.07439	0.103524	0.715635	0.540625	1.48105
pos	L-Palmitoylcarnitine	C23 H45 N O4	399.335	1.09603	0.132286	0.682144	0.478125	0.611184
pos	4-butyl-4-(hydroxymethyl)-1,2-diphenylpyrazolidine-3,5-dione	C20 H22 N2 O3	376.12	1.00519	0.00746528	0.305436	0.621875	1.11795
pos	SPK	C14 H26 N4 O5	660.382	0.0379811	-4.71858	0.117399	0.68125	0.71395
pos	Dl-3-Hydroxynorvaline	C5 H11 N O3	133.074	0.611364	-0.709898	0.15729	0.625	1.10413
pos	WNK	C21 H30 N6 O5	892.453	0.818775	-0.288461	0.383184	0.615625	1.14816
pos	HPK	C17 H28 N6 O4	724.412	0.689761	-0.535832	0.0331972	0.709375	0.898599
pos	Cadaverine	C5 H14 N2	102.116	0.0874115	-3.51603	0.0484123	0.73125	0.807275
pos	PC O-40:9	C48 H80 N O7 P	813.554	0.519409	-0.945058	0.0758784	0.78125	0.701152
pos	RPK	C17 H33 N7 O4	399.263	0.70328	-0.507829	0.257549	0.60625	0.879609
pos	2-[(3S)-1-Benzyl-3-pyrrolidinyl]-1,3-benzothiazole	C18 H18 N2 S	294.122	0.463025	-1.11084	0.0110791	0.765625	2.40741
pos	PC 16:0_17:0	C41 H82 N O8 P	747.577	0.971619	-0.0415372	0.329488	0.665625	0.594004
pos	Oxaceprol	C7 H11 N O4	173.069	1.16491	0.220223	0.0940316	0.634375	0.996646
pos	4-(4-methoxyphenyl)-2-(methylthio)pyrimidine	C12 H12 N2 O S	232.067	0.922362	-0.116594	0.535226	0.596875	0.299834
pos	2-Arachidonoyl glycerol	C23 H38 O4	378.277	1.93607	0.953129	0.083975	0.6625	0.941357
pos	N-Tetradecanamide	C14 H29 N O	227.225	1.29078	0.368239	0.0695586	0.725	0.810461
pos	DKK	C16 H31 N5 O6	742.425	1.58484	0.664339	0.837788	0.58125	1.60882
pos	2-(14,15-Epoxyeicosatrienoyl) glycerol	C23 H38 O5	376.262	1.77041	0.824082	0.378821	0.546875	1.10567
pos	CAR 22:2	C29 H54 N O4	479.398	1.4542	0.54023	0.0700185	0.65	0.742914
pos	CAR 17:0	C24 H48 N O4	413.351	0.974474	-0.0373046	0.659152	0.5875	0.843288
pos	Oxohongdenafil	C25 H32 N6 O4	480.256	1.11662	0.159139	0.647641	0.55625	0.312533
pos	(S)-AL 8810	C24 H31 F O4	384.213	0.909021	-0.137614	0.462491	0.65	1.14757
pos	Purine	C5 H4 N4	120.044	0.331881	-1.59126	0.140707	0.6	0.704581
pos	RQH	C17 H29 N9 O5	439.236	0.419053	-1.2548	0.00715302	0.7875	1.03329
pos	2,5-Furandicarboxylic acid	C6 H4 O5	156.006	1.22365	0.29119	0.172696	0.590625	0.970794
pos	N-Acetylmethionine	C7 H13 N O3 S	191.062	0.470852	-1.08665	0.0229301	0.74375	0.930398
pos	Poncirin	C28 H34 O14	616.173	0.643362	-0.636297	0.189869	0.6	0.827914
pos	PC O-17:0	C25 H52 N O7 P	509.349	0.613916	-0.703887	0.775416	0.528125	1.50519
pos	Glutamic acid	C5 H9 N O4	147.054	0.86091	-0.216065	0.309652	0.603125	0.967685
pos	N-Desmethylclobazam	C15 H11 Cl N2 O2	286.05	0.336699	-1.57047	0.0266047	0.725	0.941195
pos	Stearamide	C18 H37 N O	283.288	2.25513	1.17321	0.000449107	0.834375	1.41865
pos	(1E,4E)-1,5-bis(4-methoxyphenyl)penta-1,4-dien-3-one	C19 H18 O3	316.106	1.18218	0.241456	0.250925	0.56875	1.61589
pos	VNK	C15 H29 N5 O5	682.403	0.598792	-0.739872	0.0777788	0.665625	1.01237
pos	4-(3,4-dimethoxyphenyl)-3-methyl-1H-pyrazol-5-amine	C12 H15 N3 O2	233.117	0.414786	-1.26956	0.0175805	0.75625	0.946488
pos	N6-Me-dA	C11 H15 N5 O3	265.114	0.796057	-0.329057	0.042225	0.696875	0.832471
pos	N-(4-fluorophenyl)-2-[4-(5-propyl-2-pyrimidinyl)piperazino]acetamide	C19 H24 F N5 O	714.395	0.68154	-0.553131	0.095447	0.665625	0.742835
pos	PC O-41:7	C49 H86 N O7 P	831.628	1.4897	0.575027	0.0253836	0.703125	0.833946
pos	S-Adenosylmethionine	C15 H22 N6 O5 S	398.138	0.366827	-1.44683	0.0142006	0.7125	0.95545
pos	CE 18:2	C45 H76 O2	665.613	0.212952	-2.2314	0.0141611	0.771875	1.41809
pos	Nicotinamide	C6 H6 N2 O	122.048	0.767881	-0.381045	0.337306	0.6	1.13023
pos	gamma-Glutamyltyrosine	C14 H18 N2 O6	310.117	0.840052	-0.25145	0.14007	0.63125	1.06135
pos	L-(+)-Citrulline	C6 H13 N3 O3	175.096	0.442373	-1.17667	0.049438	0.696875	0.967843
pos	3-(3,4,5-trimethoxyphenyl)propanoic acid	C12 H16 O5	262.082	1.30771	0.387043	0.788574	0.475	0.963658
pos	Decanoylcarnitine	C17 H33 N O4	315.241	0.338484	-1.56284	0.254288	0.584375	0.47886
pos	Uridine 5'-monophosphate	C9 H13 N2 O9 P	324.036	0.41983	-1.25212	0.125989	0.659375	0.687414
pos	UMP	C9 H13 N2 O9 P	324.036	0.387618	-1.36729	0.0808393	0.628125	0.81861
pos	Threonine	C4 H9 N O3	119.059	0.648974	-0.623766	0.128756	0.640625	1.081
pos	N-Acetylglucosamine 1-phosphate	C8 H16 N O9 P	301.056	0.429267	-1.22005	0.0335671	0.71875	0.957482
pos	Palmitoleic acid	C16 H30 O2	254.225	0.39932	-1.32438	0.00959086	0.778125	1.4441
pos	Lysops 22:6	C28 H44 N O9 P	569.276	1.01377	0.0197312	0.720194	0.553125	0.644491
pos	LPC 22:3-SN1	C30 H56 N O7 P	573.38	1.21734	0.283732	0.126595	0.634375	0.973951
pos	PC O-18:0	C26 H54 N O7 P	523.364	2.28579	1.19269	0.0238221	0.73125	0.934102
pos	CAR 18:3	C25 H44 N O4	421.32	0.878122	-0.187507	0.177828	0.646875	0.593128
pos	Ala-Leu	C9 H18 N2 O3	202.132	0.983818	-0.023537	0.741156	0.49375	1.46846
pos	(12Z)-9,10,11-trihydroxyoctadec-12-enoic acid	C18 H34 O5	352.223	1.38601	0.470939	0.10168	0.709375	0.678083
pos	Argininosuccinic acid	C10 H18 N4 O6	290.123	0.87213	-0.197385	0.108329	0.625	1.02457
pos	Tolterodine	C22 H31 N O	325.238	1.69232	0.759	0.139695	0.6375	0.984608
pos	Saxitoxin	C10 H17 N7 O4	281.125	2.4715	1.30539	0.551696	0.471875	0.927982
pos	Stercobilin	C33 H46 N4 O6	594.343	0.136855	-2.86928	0.248474	0.615625	1.0822
pos	Desmethyldoxepin	C18 H19 N O	265.147	0.118935	-3.07176	0.161271	0.759375	0.6573
pos	Guanosine 5'-diphosphate (GDP)	C10 H15 N5 O11 P2	443.025	0.499964	-1.0001	0.00479825	0.778125	1.14777
pos	Sunitinib	C22 H27 F N4 O2	398.207	1.08606	0.119103	0.766326	0.496875	0.833812
pos	Riboflavin	C17 H20 N4 O6	376.139	0.913581	-0.130395	0.394923	0.6125	0.37559
pos	2-methyl-2,3,4,5-tetrahydro-1,5-benzoxazepin-4-one	C10 H11 N O2	159.069	0.857011	-0.222614	0.508367	0.5375	0.644358
pos	Prostaglandin F2α 1,9-lactone	C20 H32 O4	353.257	2.02007	1.01441	0.241811	0.59375	0.966266
pos	Norfloxacin	C16 H18 F N3 O3	319.134	4.21773	2.07647	0.903607	0.575	0.876676
pos	Homoarginine	C7 H16 N4 O2	188.127	0.760232	-0.395489	0.196867	0.6	1.14945
pos	Valine	C5 H11 N O2	117.079	0.58425	-0.775343	0.225211	0.625	1.18725
pos	PC O-22:4	C30 H54 N O7 P	571.364	0.789749	-0.340534	0.315856	0.609375	1.14857
pos	VLH	C17 H29 N5 O4	367.223	0.273042	-1.87281	0.00892173	0.734375	2.35638
pos	Guanosine monophosphate	C10 H14 N5 O8 P	363.058	0.858304	-0.220439	0.256651	0.5875	1.2095
pos	Pantothenic acid	C9 H17 N O5	219.111	0.725505	-0.462943	0.354207	0.575	0.761159
pos	LPC 20:3-SN1	C28 H52 N O7 P	545.348	1.24614	0.317466	0.198584	0.615625	0.993096
pos	4-[4-(1-phenyl-1H-1,2,4-triazol-5-yl)-1,3-thiazol-2-yl]pyridine	C16 H11 N5 S	305.074	0.798267	-0.325057	0.162157	0.61875	0.944145
pos	Safrole	C10 H10 O2	162.068	0.732847	-0.448415	0.0115496	0.7375	0.940205
pos	7α-Hydroxytestosterone	C19 H28 O3	304.202	0.78032	-0.357863	0.674605	0.546875	0.174467
pos	Prostaglandin K2	C20 H30 O5	332.197	1.31566	0.395783	0.16666	0.634375	1.04532
pos	Dihydrothymine	C5 H8 N2 O2	128.059	1.21125	0.276494	0.182436	0.66875	0.861137
pos	1,4-dihydroxyheptadec-16-en-2-yl acetate	C19 H36 O4	310.251	0.852697	-0.229894	0.384217	0.546875	1.80102
pos	LPC 22:4-SN1	C30 H54 N O7 P	571.364	1.19736	0.259854	0.163773	0.6375	0.985264
pos	L-2-Aminoadipic acid	C6 H11 N O4	161.069	0.533375	-0.906779	0.123817	0.621875	0.78139
pos	Choline	C5 H13 N O	103.1	0.822541	-0.28184	0.186822	0.63125	0.621957
pos	D-Erythrose 4-phosphate	C4 H9 O7 P	200.009	1.20146	0.264784	0.098912	0.696875	1.3825
pos	Anandamide (AEA)	C22 H37 N O2	347.283	1.0175	0.025029	0.55748	0.425	0.303772
pos	LSD-d3	C20 H22 [2]H3 N3 O	326.222	0.736778	-0.440699	0.392625	0.559375	0.345244
pos	4-(2,3-dihydro-1,4-benzodioxin-6-yl)butanoic acid	C12 H14 O4	244.07	0.812877	-0.29889	0.501334	0.575	1.28249
pos	Caffeine	C8 H10 N4 O2	194.081	0.437229	-1.19354	0.216631	0.634375	0.709142
pos	Styrene	C8 H8	104.063	0.929924	-0.104816	0.40361	0.590625	0.41864
pos	PC O-32:1	C40 H80 N O7 P	717.567	1.42798	0.513976	0.0479766	0.678125	0.77643
pos	(+/-)11(12)-DiHET	C20 H34 O4	360.23	0.912356	-0.132332	0.648393	0.534375	0.223781
pos	Ouabain	C29 H44 O12	584.285	1.02069	0.0295411	0.832002	0.54375	1.47975
pos	Methionine	C5 H11 N O2 S	149.051	0.516964	-0.951863	0.0755514	0.71875	1.03556
pos	Estrone	C18 H22 O2	287.192	0.820635	-0.285187	0.475954	0.471875	1.51239
pos	tert-Butyl N-[1-(aminocarbonyl)-3-methylbutyl]carbamate	C11 H22 N2 O3	230.164	0.499833	-1.00048	0.193478	0.6625	1.91406
pos	Thiazolidine-4-carboxylic acid	C4 H7 N O2 S	133.02	0.568077	-0.815843	0.0453488	0.73125	0.75808
pos	Valylproline	C10 H18 N2 O3	214.133	0.341623	-1.54952	0.00116442	0.83125	2.51204
pos	CAR 16:1	C23 H44 N O4	397.319	0.652044	-0.616959	0.136515	0.675	0.610133
pos	2-(tert-butyl)-1,3-thiazolane-4-carboxylic acid	C8 H15 N O2 S	189.083	0.772013	-0.373303	0.175952	0.615625	0.8673
pos	Prostaglandin E2	C20 H32 O5	369.251	0.809372	-0.305125	0.786447	0.48125	0.702223
pos	IQH	C17 H28 N6 O5	792.44	1.61385	0.690504	0.812955	0.521875	0.65956
pos	PC 18:0_20:5	C46 H82 N O8 P	807.564	0.578521	-0.789558	0.388303	0.7125	0.757696
pos	Methyl dihydrojasmonate	C13 H22 O3	226.157	1.00525	0.00755716	0.74114	0.55	0.975868
pos	D-Sphingosine	C18 H37 N O2	281.272	1.08522	0.117984	0.628256	0.65625	0.52676
pos	4-Hydroxyisoleucine	C6 H13 N O3	147.09	0.576842	-0.793751	0.140981	0.65	0.87338
pos	Glu-Gln	C10 H17 N3 O6	275.112	0.777018	-0.363979	0.512935	0.584375	0.855522
pos	XMP	C10 H13 N4 O9 P	364.043	0.578234	-0.790275	0.0972897	0.7	0.908894
pos	15-Deoxy-Δ12,14-prostaglandin J2-2-glycerol ester	C23 H34 O5	390.239	1.04606	0.0649604	0.9028	0.496875	1.32614
pos	Indole-3-pyruvic acid	C11 H9 N O3	203.056	0.573496	-0.802145	0.0230747	0.71875	0.950543
pos	Piperine	C17 H19 N O3	285.137	0.153736	-2.70147	0.24618	0.421875	0.719514
pos	Xanthine	C5 H4 N4 O2	152.034	0.52495	-0.929748	0.10967	0.64375	1.03071
pos	LPC 16:2-SN1	C24 H46 N O7 P	491.302	1.13052	0.176983	0.555768	0.565625	1.30141
pos	L-arginine	C6 H14 N4 O2	174.112	0.572408	-0.804885	0.019223	0.73125	0.92883
pos	Kahweol	C20 H26 O3	314.188	1.35322	0.436394	0.263193	0.615625	0.869813
pos	LPC O-17:0	C25 H54 N O6 P	495.369	2.42297	1.27678	0.0662021	0.690625	0.95779
pos	11-Deoxy prostaglandin F1β	C20 H36 O4	322.251	0.903391	-0.146577	0.765515	0.5625	1.03809
pos	N-Acetyl-1-aspartylglutamic acid	C11 H16 N2 O8	304.091	0.192228	-2.37911	0.13833	0.64375	0.696974
pos	PC O-36:1	C44 H88 N O7 P	773.632	1.61042	0.687435	0.775293	0.6875	0.290306
pos	4-Hydroxyindole	C8 H7 N O	133.053	0.388205	-1.36511	0.121654	0.65	1.65476
pos	Artemisinin	C15 H22 O5	282.145	1.28616	0.363071	0.426244	0.46875	0.815755
pos	Indole	C8 H7 N	117.058	0.696026	-0.522786	0.0937096	0.675	1.03739
pos	1-Methyladenosine	C11 H15 N5 O4	281.113	0.707763	-0.498662	0.235671	0.5875	1.14722
pos	LPC 22:2-SN1	C30 H58 N O7 P	575.396	1.26	0.333425	0.126428	0.659375	0.906764
pos	LPC O-22:2	C30 H60 N O6 P	561.417	2.0857	1.06053	0.0620956	0.6875	0.840926
pos	Agmatine	C5 H14 N4	113.096	0.152961	-2.70876	0.160948	0.65	0.879888
pos	Isophorone	C9 H14 O	138.105	1.30668	0.385901	0.0250914	0.70625	0.864747
pos	Linoleoyl ethanolamide	C20 H37 N O2	323.283	0.841078	-0.249688	0.6832	0.48125	0.166305
pos	1-(3,4-dimethylphenyl)-3-piperidinopyrrolidine-2,5-dione	C17 H22 N2 O2	572.339	0.644502	-0.633743	0.4609	0.559375	0.8798
pos	Gly-Tyr	C11 H14 N2 O4	238.096	0.602095	-0.731936	0.00862283	0.753125	1.07286
pos	LPC 20:4-SN1	C28 H50 N O7 P	543.333	1.53691	0.620036	0.106454	0.63125	0.911017
pos	N6-Acetyl-L-lysine	C8 H16 N2 O3	188.116	0.759117	-0.397606	0.282084	0.596875	1.12396
pos	PC O-40:8	C48 H82 N O7 P	815.569	1.06837	0.0954061	0.030863	0.771875	0.85949
pos	Asp-glu	C9 H14 N2 O7	262.08	0.791647	-0.337071	0.162827	0.615625	0.571324
pos	Oxymatrine	C15 H24 N2 O2	264.184	0.830868	-0.267309	0.83819	0.53125	0.798537
pos	N-Acetylglycine	C4 H7 N O3	117.043	1.91904	0.940384	0.546755	0.5875	0.983246
pos	LPC 22:6-SN2	C30 H50 N O7 P	567.333	0.996805	-0.00461726	0.595226	0.55625	1.15551
pos	Acetanilide	C8 H9 N O	135.069	0.626898	-0.673697	0.125676	0.64375	1.09535
pos	Spermidine	C7 H19 N3	145.158	0.77646	-0.365017	0.185974	0.678125	0.80733
pos	Linolelaidic Acid (C18:2N6T)	C18 H32 O2	280.24	1.00059	0.000844632	0.320758	0.66875	0.438143
pos	D-Ala-D-Ala	C6 H12 N2 O3	160.085	0.857528	-0.221745	0.720784	0.496875	1.26006
pos	6-Methylquinoline	C10 H9 N	143.074	0.696691	-0.52141	0.0794269	0.6875	1.02259
pos	2'-Deoxyadenosine-5'-monophosphate	C10 H14 N5 O6 P	331.068	1.07446	0.103618	0.307841	0.628125	1.06271
pos	N6-Isopentenyladenosine	C15 H21 N5 O4	335.16	0.776964	-0.364081	0.0593823	0.6875	0.705105
pos	N1-{4-methyl-2-[(3,4,5-trimethoxybenzylidene)amino]phenyl}acetamide	C19 H22 N2 O4	342.158	0.610179	-0.712696	0.727508	0.54375	0.455629
pos	Propionylcarnitine	C10 H19 N O4	217.132	0.563363	-0.827863	0.0131331	0.746875	0.931379
pos	3-Hydroxylidocaine	C14 H22 N2 O2	250.169	0.840255	-0.251101	0.220858	0.628125	0.718067
pos	L-Alanyl-L-Lysine	C9 H19 N3 O3	217.143	0.867018	-0.205866	0.92194	0.496875	1.1342
pos	Indole-3-acrylic acid	C11 H9 N O2	187.061	0.595756	-0.747207	0.052403	0.703125	0.964313
pos	Histamine	C5 H9 N3	111.08	1.03432	0.0486832	0.818051	0.55	0.354062
pos	alpha-Farnesene	C15 H24	204.188	1.42629	0.512264	0.0544611	0.6875	0.887553
pos	LPC 19:0-SN1	C27 H56 N O7 P	537.38	1.94177	0.957372	0.049269	0.7	0.943142
pos	2,3-Dinor-11β-prostaglandin F2α	C18 H30 O5	348.192	1.33931	0.421491	0.0984829	0.66875	0.91218
pos	Berberine	C20 H17 N O4	335.117	1.94198	0.957528	0.834907	0.5375	0.317511
pos	3-(5-phenyl-1,3-oxazol-2-yl)-4-(trifluoromethyl)pyridine	C15 H9 F3 N2 O	290.063	0.640712	-0.642252	0.112569	0.653125	0.920494
pos	LPC 36:2	C44 H86 N O7 P	793.598	2.94177	1.55668	0.0195936	0.740625	0.856467
pos	methyl 6-{[4-(trifluoromethyl)anilino]carbonyl}nicotinate	C15 H11 F3 N2 O3	306.058	0.928226	-0.107452	0.726576	0.534375	1.38151
pos	L-Ornithine	C5 H12 N2 O2	132.09	0.379282	-1.39866	0.0631727	0.675	0.927216
pos	methyl 2-mercapto-1-methyl-1H-imidazole-5-carboxylate	C6 H8 N2 O2 S	172.031	3.56163	1.83254	0.00380245	0.7875	1.73935
pos	Oxymorphone	C17 H19 N O4	301.127	0.84186	-0.248348	0.222336	0.615625	1.03279
pos	Cytidine 5'-diphosphocholine	C14 H26 N4 O11 P2	488.108	0.320581	-1.64124	0.0170705	0.746875	0.942248
pos	5,6-Dihydroxyindole-2-Carboxylic Acid	C9 H7 N O4	193.038	0.644586	-0.633555	0.265314	0.59375	0.953391
pos	5-Hydroxyindole-3-acetic acid	C10 H9 N O3	191.059	0.868758	-0.202974	0.891007	0.525	0.115993
pos	trans-Aconitic acid	C6 H6 O6	174.017	1.08296	0.114982	0.341775	0.56875	1.09974
pos	6-(3-hydroxybutan-2-yl)-5-(hydroxymethyl)-4-methoxy-2H-pyran-2-one	C11 H16 O5	266.052	0.800064	-0.321813	0.407686	0.578125	1.24061
pos	2-Arachidonyl glycerol ether	C23 H40 O3	364.298	1.2313	0.300178	0.0602659	0.675	0.891991
pos	2,3-dihydroxypropyl 12-methyltridecanoate	C17 H34 O4	284.235	0.79673	-0.327837	0.882999	0.534375	1.68244
pos	CAR 20:1	C27 H52 N O4	453.382	1.40909	0.494768	0.1041	0.675	0.699072
pos	EPK	C16 H28 N4 O6	372.202	0.841009	-0.249807	0.134062	0.66875	0.981498
pos	LPC O-17:1	C25 H52 N O6 P	493.354	1.59649	0.6749	0.254872	0.603125	1.1337
pos	Cholecalciferol	C27 H44 O	384.34	1.95713	0.968743	0.0172464	0.740625	0.902208
pos	O-Arachidonoyl ethanolamine	C22 H37 N O2	347.282	2.28291	1.19087	0.0386858	0.71875	1.13657
pos	Prolylleucine	C11 H20 N2 O3	228.148	0.674418	-0.568284	0.0516673	0.690625	0.923382
pos	GLK	C14 H28 N4 O4	316.211	0.719907	-0.474117	0.510242	0.54375	0.919007
pos	Carvone	C10 H14 O	150.104	1.02589	0.0368809	0.714232	0.540625	1.018
pos	IPK	C17 H32 N4 O4	356.243	0.210077	-2.25101	0.0355273	0.6625	2.07455
pos	Coniferin	C16 H22 O8	364.111	3.94303	1.9793	0.431511	0.53125	0.332763
pos	PC O-21:3	C29 H54 N O7 P	559.372	0.851663	-0.231645	0.560212	0.53125	0.25448
pos	Acetylcholine	C7 H15 N O2	145.11	0.381092	-1.39179	0.0215286	0.7375	0.934101
pos	Muscone	C16 H30 O	238.23	1.14688	0.19772	0.23472	0.596875	1.10732
pos	PC O-36:3	C44 H84 N O7 P	769.6	1.95767	0.969141	0.00759824	0.75	0.998031
pos	Estriol	C18 H24 O3	288.173	0.733625	-0.446886	0.0809418	0.65	0.923501
pos	QLK	C17 H33 N5 O5	387.249	0.96344	-0.0537338	0.667046	0.453125	0.171985
pos	Alanyltyrosine	C12 H16 N2 O4	252.111	0.634032	-0.657374	0.0896216	0.715625	1.59386
pos	L-Kynurenine	C10 H12 N2 O3	208.085	0.56825	-0.815402	0.0503429	0.690625	0.867507
pos	LPC O-15:0	C23 H50 N O6 P	467.338	1.52176	0.605742	0.353693	0.603125	1.16552
pos	CAR 22:6	C29 H46 N O4	471.335	0.696736	-0.521317	0.0723083	0.68125	0.762951
pos	L-Histidine	C6 H9 N3 O2	155.07	0.785404	-0.348492	0.12652	0.625	1.07232
pos	2-[2-(1-isobutylcyclohexyl)-1-methylethylidene]hydrazine-1-carboxamide	C14 H27 N3 O	291.169	5.06538	2.34067	0.999887	0.55625	1.44373
pos	13,14-dihydro Prostaglandin E1	C20 H36 O5	338.245	0.877054	-0.189262	0.374321	0.56875	0.507786
pos	(5-L-Glutamyl)-L-Amino Acid	C8 H14 N2 O5	218.09	0.686774	-0.542092	0.12105	0.384375	1.72063
pos	PC O-16:0	C24 H50 N O7 P	495.333	1.52446	0.608294	0.0904977	0.659375	0.940609
pos	S-Adenosylhomocysteine	C14 H20 N6 O5 S	384.122	0.64388	-0.635136	0.441422	0.60625	0.753631
pos	3-methyl-5-oxo-5-(4-toluidino)pentanoic acid	C13 H17 N O3	257.103	0.250956	-1.9945	0.00390846	0.8	2.11317
pos	4-Phenylbutyric acid	C10 H12 O2	164.084	0.820025	-0.28626	0.347884	0.61875	0.562176
pos	CAR 13:0	C20 H40 N O4	357.288	0.592219	-0.755798	0.130722	0.665625	0.724972
pos	PC O-16:1	C24 H48 N O7 P	493.317	0.437632	-1.19221	0.280372	0.4125	2.11548
pos	L-Glutamic acid	C5 H9 N O4	147.053	1.02135	0.0304775	0.737567	0.46875	0.82471
pos	L-Ascorbate	C6 H8 O6	176.032	0.541163	-0.885866	0.247535	0.6625	1.01694
pos	SQH	C14 H22 N6 O6	392.146	0.599305	-0.738638	0.0564214	0.659375	0.77791
pos	L-5-Hydroxytryptophan	C11 H12 N2 O3	220.085	2.2422	1.16491	0.00201193	0.76875	1.29788
pos	Avocadyne 1-acetate	C19 H34 O4	308.235	0.698227	-0.518231	0.0584908	0.68125	0.859389
pos	L-Pyroglutamic acid	C5 H7 N O3	129.043	0.909441	-0.136949	0.331574	0.596875	0.671465
pos	Acipimox	C6 H6 N2 O3	154.038	1.25777	0.330873	0.118001	0.625	1.8803
pos	N1-(4-{[(ethylamino)carbothioyl]amino}phenyl)-2-hydroxybenzamide	C16 H17 N3 O2 S	315.107	0.317699	-1.65427	0.0461917	0.7375	0.958041
pos	RKK	C18 H38 N8 O4	430.307	1.24345	0.314354	0.170378	0.665625	0.993893
pos	D-(+)-Maltose	C12 H22 O11	364.099	0.188322	-2.40873	0.0208645	0.70625	0.951296
pos	2-Amino-1,3,4-octadecanetriol	C18 H39 N O3	317.293	1.30719	0.386472	0.509897	0.45	0.414589
pos	Prostaglandin A3	C20 H28 O4	349.223	1.27601	0.351644	0.341378	0.575	0.374996
pos	LPC 18:2-SN1	C26 H50 N O7 P	519.333	1.60872	0.685917	0.0903755	0.646875	0.888543
pos	19-Nortestosterone	C18 H26 O2	274.193	1.0514	0.0723179	0.449242	0.5875	0.351901
pos	3-[4-methyl-1-(2-methylpropanoyl)-3-oxocyclohexyl]butanoic acid	C15 H24 O4	268.168	0.822947	-0.281129	0.440125	0.525	1.17729
pos	PC O-38:4	C46 H86 N O7 P	795.615	1.52195	0.605918	0.0525174	0.68125	0.841626
pos	(1E)-5-hydroxy-1,7-diphenylhept-1-en-3-one	C19 H20 O2	302.13	1.03169	0.0450143	0.666805	0.55	0.440502
pos	PC O-20:4	C28 H50 N O7 P	543.333	0.903935	-0.145709	0.328321	0.56875	1.0518
pos	2-[3-methyl-2-(methylimino)-4-oxo-1,3-thiazolan-5-yl]acetic acid	C7 H10 N2 O3 S	202.042	1.25332	0.325759	0.899853	0.496875	0.298614
pos	1-(1-isopropyl-4-piperidyl)-1H-1,2,3-benzotriazole	C14 H20 N4	244.169	0.746126	-0.42251	0.11689	0.653125	0.92821
pos	8-Bromoguanosine	C10 H12 Br N5 O5	361.004	0.414747	-1.2697	0.0567773	0.703125	0.905607
pos	Wogonin	C16 H12 O5	284.069	0.092798	-3.42976	0.192731	0.6875	0.694099
pos	N-Methylnicotinamide	C7 H8 N2 O	136.064	1.06364	0.0890035	0.574822	0.578125	0.739592
pos	Taurocholic acid	C26 H45 N O7 S	515.293	0.549137	-0.864762	0.676469	0.53125	0.373643
pos	5-amino-2-(dimethylamino)benzoic acid	C9 H12 N2 O2	180.09	0.114366	-3.12828	0.44921	0.515625	0.389101
pos	PC O-34:0	C42 H86 N O7 P	747.615	2.81829	1.49482	0.157355	0.68125	0.534688
pos	Cannabidiolic acid	C22 H30 O4	358.215	0.814688	-0.295681	0.309353	0.65625	0.762188
pos	Creatine phosphate	C4 H10 N3 O5 P	211.036	0.343762	-1.54052	0.659739	0.575	0.449929
pos	NLK	C16 H31 N5 O5	373.233	1.32998	0.411405	0.818973	0.55	1.4177
pos	DL-Arginine	C6 H14 N4 O2	174.112	0.792457	-0.335596	0.146145	0.61875	1.08992
pos	L-Aspartic acid	C4 H7 N O4	133.038	0.785185	-0.348895	0.373461	0.5375	1.12196
pos	6-Hydroxymelatonin	C13 H16 N2 O3	248.12	0.650537	-0.620296	0.738378	0.5875	1.47945
pos	Norfentanyl	C14 H20 N2 O	232.158	1.05275	0.0741572	0.431782	0.634375	0.310528
pos	CAR 12:1	C19 H36 N O4	341.257	0.536599	-0.898084	0.137734	0.659375	0.679219
pos	8-Isoprostaglandin F1α	C20 H36 O5	338.244	0.888622	-0.170358	0.193745	0.61875	0.729079
pos	23-Norcholic acid	C23 H38 O5	394.27	0.753889	-0.407575	0.889897	0.534375	1.51039
pos	PC O-17:1	C25 H50 N O7 P	507.333	0.798771	-0.324147	0.752954	0.5375	1.48106
pos	Leucylproline	C11 H20 N2 O3	228.148	0.484105	-1.04661	0.000136002	0.846875	2.38645
pos	Corticosterone	C21 H30 O4	346.212	1.07422	0.10329	0.684566	0.528125	1.03841
pos	L-Dihydroorotic Acid	C5 H6 N2 O4	158.033	0.571388	-0.807457	0.120795	0.6625	0.86005
pos	PC 18:1_18:1	C44 H84 N O8 P	785.588	0.822656	-0.281639	0.713768	0.5625	0.970661
pos	Phosphocholine	C5 H14 N O4 P	183.066	0.500992	-0.997141	0.284915	0.425	2.10272
pos	SM 8:1;2O/32:0	C45 H91 N2 O6 P	786.663	2.23339	1.15923	0.0386407	0.684375	0.770868
pos	LPC 20:1	C28 H56 N O7 P	571.362	1.60709	0.684454	0.0806869	0.6625	0.894595
pos	Methionine sulfoxide	C5 H11 N O3 S	165.046	0.783021	-0.352876	0.624274	0.54375	0.734291
pos	LPC 38:8	C46 H78 N O7 P	809.519	0.505277	-0.984852	0.288074	0.646875	0.43045
pos	PC 17:0_17:1	C42 H82 N O8 P	759.568	0.953857	-0.0681551	0.363414	0.59375	1.21368
pos	Boc-beta-cyano-L-alanine	C9 H14 N2 O4	214.096	0.296961	-1.75166	0.162653	0.715625	1.50746
pos	Palmitoyl ethanolamide	C18 H37 N O2	299.283	0.875709	-0.191477	0.483413	0.453125	0.349001
pos	PC 18:2_19:2	C45 H82 N O8 P	795.578	2.49008	1.31619	0.0309056	0.703125	0.850156
pos	2,4-dihydroxyheptadec-16-en-1-yl acetate	C19 H36 O4	350.243	0.748002	-0.418886	0.437065	0.55625	1.18041
pos	Cytidine 5'-Monophosphate-N-Acetylneuraminic Acid	C20 H31 N4 O16 P	614.15	0.718317	-0.477307	0.25216	0.628125	0.996782
pos	L-Alanyl-L-proline	C8 H14 N2 O3	186.101	0.566798	-0.819092	0.000108591	0.859375	2.35155
pos	2'-Deoxyadenosine	C10 H13 N5 O3	273.085	0.577533	-0.792024	0.109499	0.640625	0.920215
pos	LPC 18:1-SN1	C26 H52 N O7 P	521.349	1.69888	0.764588	0.0528779	0.703125	0.94448
pos	N-Acetyl-D-galactosamine	C8 H15 N O6	221.09	0.757554	-0.400579	0.0891771	0.678125	0.775643
pos	3-amino-2-phenyl-2H-pyrazolo[4,3-c]pyridine-4,6-diol	C12 H10 N4 O2	242.081	2.17398	1.12034	2.02602e-05	0.896875	2.10492
pos	gamma-Glutamylleucine	C11 H20 N2 O5	260.138	0.8289	-0.270729	0.163496	0.6375	1.08963
pos	LPC O-20:3	C28 H54 N O6 P	531.369	1.62471	0.700183	0.0809967	0.6625	0.890513
pos	Hexadecanamide	C16 H33 N O	255.256	1.71283	0.776379	0.00307575	0.778125	1.15676
pos	DL-Carnitine	C7 H15 N O3	161.105	0.708603	-0.496951	0.121243	0.671875	0.978764
pos	Cytosine	C4 H5 N3 O	111.044	0.855738	-0.224759	0.829501	0.51875	1.34464
pos	LPC 15:0-SN2	C23 H48 N O7 P	481.317	0.777417	-0.363239	0.874715	0.490625	1.71072
pos	O-Phospho-L-serine	C3 H8 N O6 P	185.009	0.485891	-1.0413	0.0989259	0.675	1.01393
pos	(2R)-2-[(2R,5S)-5-[(2S)-2-hydroxybutyl]oxolan-2-yl]propanoic acid	C11 H20 O4	216.136	1.01823	0.0260645	0.88156	0.515625	0.767553
pos	3-{[(3S)-3-(1,3-Benzothiazol-2-yl)-1-pyrrolidinyl]methyl}benzonitrile	C19 H17 N3 S	319.118	0.198873	-2.33008	1.86198e-05	0.875	2.40577
pos	PC 17:1_17:1	C42 H80 N O8 P	757.562	1.3006	0.379176	0.231156	0.64375	1.02654
pos	Indole-3-lactic acid	C11 H11 N O3	205.074	0.821335	-0.283957	0.232393	0.61875	0.521674
pos	4-Hydroxyretinoic Acid	C20 H28 O3	316.204	1.21417	0.279975	0.279772	0.6	0.947301
pos	Amikacin	C22 H43 N5 O13	1170.56	0.168916	-2.56562	0.203185	0.6	0.558727
pos	7-Hydroxy-3,4-dihydrocarbostyril	C9 H9 N O2	163.064	0.721043	-0.471842	0.819012	0.575	0.440306
pos	Hex2Cer 18:1;2O/16:0	C46 H87 N O13	861.619	0.354897	-1.49453	0.0240469	0.81875	1.66756
pos	7-methyl-3-nitroimidazo[1,2-a]pyridine	C8 H7 N3 O2	199.034	0.559862	-0.836857	0.1317	0.640625	1.04516
pos	Inosine-5'-monophosphate (IMP)	C10 H13 N4 O8 P	348.048	0.393695	-1.34485	0.108272	0.6625	0.641072
pos	LPC O-14:0	C22 H48 N O6 P	453.322	1.52911	0.612693	0.312912	0.628125	0.877128
pos	PC O-19:1	C27 H54 N O7 P	535.365	0.897616	-0.15583	0.236898	0.634375	1.08836
pos	5-(6-hydroxy-6-methyloctyl)-2,5-dihydrofuran-2-one	C13 H22 O3	208.146	0.939837	-0.0895183	0.543146	0.5875	0.246203
pos	PC O-42:3	C50 H96 N O7 P	853.694	2.43943	1.28654	0.17364	0.55625	0.704369
pos	DLK	C16 H30 N4 O6	374.217	0.425622	-1.23236	0.0864393	0.68125	0.695021
pos	SM 9:1;2O/30:6	C44 H77 N2 O6 P	1521.13	1.03024	0.0429829	0.287119	0.609375	1.15244
pos	LPC 24:4-SN1	C32 H58 N O7 P	599.396	1.77109	0.824636	0.0766152	0.659375	0.880476
pos	Creatinine	C4 H7 N3 O	113.059	0.545315	-0.874838	0.0447117	0.696875	0.935076
pos	7,8-Dihydrobiopterin	C9 H13 N5 O3	239.102	1.20539	0.269498	0.689632	0.53125	1.75786
pos	2-hydroxy-6-[(8Z,11Z)-pentadeca-8,11,14-trien-1-yl]benzoic acid	C22 H30 O3	324.208	1.07129	0.0993511	0.590989	0.49375	0.349671
pos	PLH	C17 H27 N5 O4	730.409	0.746262	-0.422246	0.29177	0.621875	1.15159
pos	Orotic Acid	C5 H4 N2 O4	156.017	0.903604	-0.146237	0.126926	0.715625	0.982185
pos	PC 9:0_9:0	C26 H52 N O8 P	537.344	0.351292	-1.50926	0.738637	0.534375	0.507431
pos	Hypotaurine	C2 H7 N O2 S	109.02	0.83101	-0.267062	0.19439	0.646875	0.961991
pos	2-Hydroxycinnamic acid	C9 H8 O3	164.048	0.628397	-0.670252	0.123837	0.64375	1.08985
pos	3-hydroxy-2-[5-nitro-2-(1-pyrrolidinyl)benzyl]propanenitrile	C14 H17 N3 O3	275.128	0.729651	-0.454721	0.236813	0.634375	1.533
pos	Jasmone	C11 H16 O	164.12	1.08492	0.117587	0.727436	0.565625	0.292848
pos	4-Guanidinobutanoic acid	C5 H11 N3 O2	145.085	0.385834	-1.37395	0.57231	0.534375	0.960779
pos	CAR 22:3	C29 H52 N O4	477.382	1.6213	0.697155	0.0432818	0.659375	0.824086
pos	LPE 19:1	C24 H48 N O7 P	493.317	0.915039	-0.128094	0.366307	0.59375	1.05176
pos	Cafestol	C20 H28 O3	316.204	0.83192	-0.265483	0.934742	0.475	0.711107
pos	Biliverdin	C33 H34 N4 O6	582.248	0.744761	-0.425152	0.198409	0.628125	0.520903
pos	LPC 19:1-SN1	C27 H54 N O7 P	535.364	1.6755	0.744595	0.0914171	0.65	0.949795
pos	L-Threonic acid-1,4-lactone	C4 H6 O4	118.028	0.618903	-0.692214	0.118833	0.646875	1.03456
pos	CAR 20:2	C27 H50 N O4	451.366	1.60808	0.685338	0.0951358	0.65	0.668646
pos	L-Cystathionine	C7 H14 N2 O4 S	222.068	0.925026	-0.112435	0.903212	0.51875	0.528244
pos	Epinephrine	C9 H13 N O3	183.09	0.815409	-0.294404	0.727588	0.503125	0.69858
pos	Glycyl-L-leucine	C8 H16 N2 O3	188.117	0.496707	-1.00953	0.00269756	0.81875	2.45605
pos	Neopterin	C9 H11 N5 O4	253.084	0.150993	-2.72745	0.076798	0.659375	0.966081
pos	1-[2,6-di(tert-butylamino)-4-methyl-3-pyridyl]ethan-1-one	C16 H27 N3 O	277.213	1.24762	0.319178	0.188324	0.6125	0.846438
pos	LPC 22:1-SN1	C30 H60 N O7 P	577.412	1.47296	0.558722	0.184435	0.621875	1.00515
pos	5'-S-Methyl-5'-thioadenosine	C11 H15 N5 O3 S	297.09	1.7364	0.796096	0.17737	0.63125	0.846883
pos	Arachidonoyl amide	C20 H33 N O	303.254	1.44352	0.529593	0.0111824	0.746875	1.02416
pos	KMH	C17 H30 N6 O4 S	414.213	0.672447	-0.572507	0.0765142	0.6875	1.006
pos	Urocanic acid	C6 H6 N2 O2	138.043	0.139704	-2.83955	0.0622895	0.7125	0.778828
pos	4-oxo-5-phenylpentanoic acid	C11 H12 O3	209.104	1.38494	0.469822	0.128203	0.725	1.68247
pos	Docosahexaenoyl Ethanolamide	C24 H37 N O2	371.286	1.2182	0.284752	0.139707	0.646875	0.618312
pos	LPC O-16:0	C24 H52 N O6 P	481.353	1.61514	0.691659	0.153435	0.646875	1.02804
pos	N6-Succinyl Adenosine	C14 H17 N5 O8	383.109	0.923476	-0.114854	0.756987	0.521875	0.144027
pos	Guanidinoacetic acid	C3 H7 N3 O2	117.054	0.806912	-0.309516	0.86195	0.53125	1.49963
pos	Aloesin	C19 H22 O9	376.119	5.79137	2.5339	0.0514378	0.6	1.18714
pos	Ala-Ile	C9 H18 N2 O3	202.132	0.587399	-0.767587	0.22402	0.628125	1.81053
pos	2-Thio-acetyl MAGE	C21 H42 O3 S	396.264	0.903713	-0.146064	0.543487	0.609375	0.395151
pos	LPC 15:1-SN1	C23 H46 N O7 P	479.302	1.01945	0.0277941	0.7465	0.50625	1.31388
pos	methyl 2-(4,5-dimethoxy-2-nitrophenyl)acetate	C11 H13 N O6	255.075	0.66292	-0.593092	0.225898	0.615625	0.969576
pos	PC 20:3_20:3	C48 H84 N O8 P	833.579	0.676932	-0.562918	0.206897	0.715625	0.7253
pos	L-lysine	C6 H14 N2 O2	146.106	0.89783	-0.155486	0.252105	0.603125	1.1481
pos	N-Formylkynurenine	C11 H12 N2 O4	236.08	1.44853	0.53459	0.0543238	0.703125	0.803529
pos	5-trans prostaglandin F2β	C20 H34 O5	376.223	0.996992	-0.00434573	0.508832	0.49375	0.39926
pos	SPB 16:1;2O	C16 H33 N O2	271.251	1.67737	0.746199	0.0139187	0.74375	0.94286
pos	(6E)-7-(2H-1,3-benzodioxol-5-yl)-1-(piperidin-1-yl)hept-6-en-1-one	C19 H25 N O3	315.18	0.657875	-0.604114	0.323317	0.6125	0.634398
pos	PC O-22:5	C30 H52 N O7 P	569.348	0.773246	-0.371001	0.379388	0.578125	1.12369
pos	6β-Naltrexol	C20 H25 N O4	343.176	0.449125	-1.15481	0.000808131	0.809375	1.2236
pos	L-Carnitine	C7 H15 N O3	161.105	0.842465	-0.247312	0.15437	0.6875	0.974547
pos	Acetyl-L-carnitine	C9 H17 N O4	203.116	0.771532	-0.374201	0.162649	0.621875	0.835605
pos	PC O-20:2	C28 H54 N O7 P	547.364	1.09271	0.127907	0.123033	0.64375	0.908497
pos	CAR 22:5	C29 H48 N O4	473.351	0.926455	-0.110207	0.134618	0.66875	0.56496
pos	Cysteinylglycine	C5 H10 N2 O3 S	178.042	0.296847	-1.75221	0.0460568	0.7	0.883464
pos	1-(3-ethyl-2,4-dihydroxy-6-methoxyphenyl)butan-1-one	C13 H18 O4	220.11	0.790077	-0.339935	0.129338	0.646875	0.739027
pos	LPC 14:1-SN2	C22 H44 N O7 P	465.286	0.50411	-0.988191	0.534153	0.44375	1.12831
pos	LPC O-18:1	C26 H54 N O6 P	507.37	1.98645	0.990194	0.100038	0.678125	0.963963
pos	Royal jelly acid	C10 H18 O3	186.126	0.919517	-0.121052	0.863596	0.4875	1.01343
pos	Methyl palmitate	C17 H34 O2	270.256	1.21514	0.28112	0.172917	0.640625	1.06504
pos	Adenylosuccinic acid	C14 H18 N5 O11 P	463.076	0.360964	-1.47007	0.0131748	0.73125	1.18346
pos	LPC O-18:0	C26 H56 N O6 P	509.385	2.64056	1.40084	0.0123363	0.790625	0.974076
pos	Arachidonoyl serinol	C23 H39 N O3	377.29	1.2876	0.364687	0.664634	0.509375	0.916085
pos	LPC 40:8	C48 H82 N O7 P	837.55	1.17331	0.230582	0.0211563	0.78125	0.954852
pos	CAR 14:1	C21 H40 N O4	369.288	0.791809	-0.336776	0.28728	0.6375	0.430689
pos	3-Methoxy prostaglandin F1α	C21 H38 O6	408.249	0.719884	-0.474163	0.458053	0.60625	1.04555
pos	PI 38:4	C47 H83 O13 P	908.541	0.676599	-0.563627	0.580142	0.546875	0.603846
pos	2-Methylbutyroylcarnitine	C12 H23 N O4	245.163	2.01414	1.01016	0.720408	0.528125	0.728935
pos	Lysops 22:5	C28 H46 N O9 P	571.292	1.67809	0.746816	0.14489	0.65	0.832018
pos	cis-7-Hexadecenoic Acid	C16 H30 O2	254.225	0.861808	-0.214561	0.265983	0.646875	0.866748
pos	Laudanosine	C21 H27 N O4	357.195	0.834934	-0.260266	0.939197	0.440625	0.390824
pos	(-)-Caryophyllene oxide	C15 H24 O	220.183	1.25327	0.325697	0.0934277	0.646875	0.728102
pos	PC 10:0_10:0	C28 H56 N O8 P	565.375	0.624009	-0.680361	0.442503	0.640625	1.20454
pos	LPC O-16:1	C24 H50 N O6 P	479.338	1.29586	0.373914	0.62606	0.58125	1.2345
pos	1-(4-methoxyphenyl)propane-1,2-diol	C10 H14 O3	164.084	0.85005	-0.234381	0.0527982	0.690625	1.27655
pos	Undecanedioic acid	C11 H20 O4	216.137	0.790458	-0.33924	0.0581832	0.690625	0.817702
pos	PC 17:0_17:0	C42 H84 N O8 P	761.596	1.82485	0.867778	0.0904134	0.684375	0.643775
pos	(2E,4E)-N-(2-methylpropyl)dodeca-2,4-dienamide	C16 H29 N O	251.225	1.14071	0.189927	0.249742	0.625	0.869924
pos	PC O-38:3	C46 H88 N O7 P	797.63	2.36865	1.24407	0.205674	0.534375	0.522076
pos	L-Glutathione oxidized	C20 H32 N6 O12 S2	612.153	1.10996	0.150507	0.318342	0.584375	1.00483
pos	4,7-dimethylpyrazolo[5,1-c][1,2,4]triazine-3-carbonitrile	C8 H7 N5	173.069	0.895656	-0.158983	0.430688	0.596875	0.999198
pos	7-(2-aminophenyl)heptanoic acid	C13 H19 N O2	243.122	0.476851	-1.06839	0.0250023	0.740625	0.951438
pos	LPC 20:5-SN1	C28 H48 N O7 P	541.317	1.26859	0.34323	0.213708	0.5875	0.987128
pos	VLK	C17 H34 N4 O4	179.13	0.471415	-1.08493	0.0664998	0.665625	1.31935
pos	Cotinine	C10 H12 N2 O	176.095	2.73081	1.44933	0.405643	0.56875	0.399108
pos	Epitestosterone	C19 H28 O2	288.209	0.781232	-0.356177	0.0920419	0.64375	0.789902
pos	CAR 10:1	C17 H32 N O4	313.226	0.522609	-0.936196	0.587355	0.584375	0.254041
pos	1H-indol-3-yl(pyridin-2-yl)methanol	C14 H12 N2 O	206.085	0.258858	-1.94977	0.132314	0.725	0.679058
pos	trans-Cinnamaldehyde	C9 H8 O	132.058	0.98004	-0.0290873	0.707939	0.575	0.429688
pos	2'-O-Methylcytidine	C10 H15 N3 O5	257.102	1.07151	0.0996455	0.158963	0.43125	2.31408
pos	Orlistat	C29 H53 N O5	533.348	1.31779	0.39812	0.185385	0.621875	1.04908
pos	LPC 18:1	C26 H52 N O7 P	543.33	1.30522	0.384297	0.354889	0.571875	0.515948
pos	Cytidine	C9 H13 N3 O5	243.086	1.34707	0.42983	0.544613	0.565625	1.16057
pos	CAR 20:4	C27 H46 N O4	447.335	0.75644	-0.402702	0.078264	0.684375	0.725097
pos	1,2-dihydroxyheptadec-16-yn-4-yl acetate	C19 H34 O4	348.228	1.1551	0.208015	0.369355	0.584375	1.0285
pos	LPC O-20:4	C28 H52 N O6 P	529.353	1.42019	0.506082	0.212273	0.596875	1.02478
pos	PC 34:2	C42 H80 N O8 P	779.544	1.67532	0.74444	0.017667	0.690625	0.979174
pos	Neodiosmin	C28 H32 O15	1260.32	1.92844	0.947438	0.322114	0.659375	0.544684
pos	3-Hydroxyropivacaine	C17 H26 N2 O2	290.2	1.0808	0.112105	0.427299	0.615625	0.886257
