# Supplementary material for: The microbiological and metabolic traits associated with pT3 colorectal cancer metastasis to lymph nodes
Source: Front Physiol. 2025 Nov 18;16:1724429. doi: 10.3389/fphys.2025.1724429 (PMC12668965; doi:10.3389/fphys.2025.1724429)
Supplement: Supplementary file 6 [file Table5.xlsx]

## Sheet: Sheet2
Table S5 Patient characteristics
	LN_Neg	LN_Pos	P-value
	(N=187)	(N=129)
Age			0.12
	68 (36.4%)	59 (45.7%)
>=65 years	119 (63.6%)	70 (54.3%)
gender			0.176
male	107 (57.2%)	63 (48.8%)
female	80 (42.8%)	66 (51.2%)
Stage			<0.001
StageII	187 (100%)	0 (0%)
StageIII	0 (0%)	129 (100%)
Subtype			0.177
Adenocarcinoma_NOS	155 (82.9%)	104 (80.6%)
Mucinous_adenocarcinoma	26 (13.9%)	15 (11.6%)
Others	6 (3.2%)	10 (7.8%)
