# Supplementary material for: The microbiological and metabolic traits associated with pT3 colorectal cancer metastasis to lymph nodes
Source: Front Physiol. 2025 Nov 18;16:1724429. doi: 10.3389/fphys.2025.1724429 (PMC12668965; doi:10.3389/fphys.2025.1724429)
Supplement: Supplementary file 7 [file Table7.xlsx]

## Sheet: sheet1
Table S7 Differential metabolite-associated microbiotas significantly enriched in the KEGG pathways
Name	bacterial	cor	p
Histamine	Roseburia	0.562297	4.0705e-07
Histamine	Lachnospira	0.623171	8.34611e-09
L-Glutathione oxidized	Belnapia	0.557078	5.48261e-07
Histamine	Butyricimonas	0.242284	0.0432994
Ascorbic acid	Senegalimassilia	0.272101	0.0226821
L-Glutathione oxidized	Plesiomonas	0.242898	0.0427552
Prostaglandin J2	Plesiomonas	0.800404	9.22857e-17
Histamine	Oceanobacillus	0.586355	9.63283e-08
Histamine	Defluviitoga	0.808729	2.51089e-17
Histamine	Novibacillus	0.810115	2.00928e-17
Histamine	TM7x	0.789445	4.6765e-16
Cys-Gly	Acidipila-Silvibacterium	0.310979	0.00878512
Cys-Gly	Flavobacterium	0.312119	0.00852805
Cys-Gly	Paeniclostridium	0.278567	0.0195369
L-Glutathione oxidized	Noviherbaspirillum	0.391632	0.000800492
Histamine	Leuconostoc	0.675132	1.45639e-10
L-Glutathione oxidized	Labrys	0.557078	5.48261e-07
Leukotriene C4	Dyella	0.937047	8.72497e-33
11-Dehydro thromboxane B2	Dyella	0.307369	0.0096448
Adenosine diphosphate (ADP)	Dyella	0.317516	0.00739781
Prostaglandin F2α	Dyella	0.373973	0.0014271
L-Glutathione oxidized	Candidatus_Udaeobacter	0.556095	5.79584e-07
Thromboxane B2	Saccharopolyspora	0.944418	1.42831e-34
11-Dehydro thromboxane B2	Saccharopolyspora	0.882079	6.43522e-24
2,3-Dinor-8-epi-prostaglandin F2α	Saccharopolyspora	0.923329	5.66121e-30
Prostaglandin J2	Saccharopolyspora	0.297763	0.0122979
Υ-Aminobutyric acid (GABA)	Saccharopolyspora	0.675075	1.46352e-10
Ascorbic acid	Saccharopolyspora	0.593267	6.22877e-08
Prostaglandin F2α	Saccharopolyspora	0.80054	9.03836e-17
Histamine	Faecalibaculum	0.810255	1.96435e-17
Histamine	Gracilibacillus	0.767709	8.94793e-15
Histamine	Sporosarcina	0.285059	0.016762
Leukotriene C4	Acidothermus	0.850237	1.26392e-20
Histamine	Acidothermus	0.313099	0.00831214
11-Dehydro thromboxane B2	Acidothermus	0.266581	0.0256977
Adenosine diphosphate (ADP)	Acidothermus	0.250232	0.0366849
Prostaglandin F2α	Acidothermus	0.321959	0.00656814
Cys-Gly	Elusimicrobium	0.310979	0.00878512
Cys-Gly	Chitinimonas	0.256158	0.0323195
Histamine	Chthonomonas	0.810115	2.00928e-17
Histamine	Fastidiosipila	0.810115	2.00928e-17
Thromboxane B2	SWB02	0.75982	2.41616e-14
11-Dehydro thromboxane B2	SWB02	0.704146	1.04281e-11
2,3-Dinor-8-epi-prostaglandin F2α	SWB02	0.737597	3.26911e-13
Υ-Aminobutyric acid (GABA)	SWB02	0.538682	1.50577e-06
Ascorbic acid	SWB02	0.473954	3.40647e-05
Prostaglandin F2α	SWB02	0.635742	3.35965e-09
Histamine	Sedimentibacter	0.801906	7.33013e-17
Histamine	Caproiciproducens	0.482596	2.32802e-05
Leukotriene C4	Sporichthya	0.937047	8.72497e-33
11-Dehydro thromboxane B2	Sporichthya	0.307369	0.0096448
Adenosine diphosphate (ADP)	Sporichthya	0.317516	0.00739781
Prostaglandin F2α	Sporichthya	0.373973	0.0014271
L-Glutathione oxidized	Lacticaseibacillus	0.478484	2.79381e-05
Leukotriene C4	JG30a-KF-32	0.937047	8.72497e-33
11-Dehydro thromboxane B2	JG30a-KF-32	0.307369	0.0096448
Adenosine diphosphate (ADP)	JG30a-KF-32	0.317516	0.00739781
Prostaglandin F2α	JG30a-KF-32	0.373973	0.0014271
Histamine	Facklamia	0.810115	2.00928e-17
Leukotriene C4	unidentified_S085	0.937047	8.72497e-33
11-Dehydro thromboxane B2	unidentified_S085	0.307369	0.0096448
Adenosine diphosphate (ADP)	unidentified_S085	0.317516	0.00739781
Prostaglandin F2α	unidentified_S085	0.373973	0.0014271
Histamine	Sarcina	0.719774	2.20084e-12
Leukotriene C4	Pseudorhodoplanes	0.677485	1.18913e-10
Histamine	Pseudorhodoplanes	0.240531	0.0448839
Adenosine diphosphate (ADP)	Pseudorhodoplanes	0.395894	0.000692868
Leukotriene C4	Mangrovibacter	0.743056	1.76704e-13
Prostaglandin F2α	Mangrovibacter	0.281047	0.018434
Cys-Gly	Novosphingobium	0.257427	0.0314439
Leukotriene C4	Novosphingobium	0.357142	0.00240507
