# Supplementary material for: The microbiological and metabolic traits associated with pT3 colorectal cancer metastasis to lymph nodes
Source: Front Physiol. 2025 Nov 18;16:1724429. doi: 10.3389/fphys.2025.1724429 (PMC12668965; doi:10.3389/fphys.2025.1724429)
Supplement: Supplementary file 8 [file Table8.xlsx]

## Sheet: sheet1
Table S8 Differential metabolite-associated microbiotas in the neuroactive ligand-receptor interaction pathway
Name	Kegg_ID	Kegg_map_id	Kegg_map_name	bacterial	cor	p
Adenosine diphosphate (ADP)	cpd:C00008	map04080	Neuroactive ligand-receptor interaction	Pseudorhodoplanes	0.395894	0.000692868
Adenosine diphosphate (ADP)	cpd:C00008	map04080	Neuroactive ligand-receptor interaction	Acidothermus	0.250232	0.0366849
Adenosine diphosphate (ADP)	cpd:C00008	map04080	Neuroactive ligand-receptor interaction	Dyella	0.317516	0.00739781
Histamine	cpd:C00388	map04080	Neuroactive ligand-receptor interaction	Sedimentibacter	0.801906	7.33013e-17
Histamine	cpd:C00388	map04080	Neuroactive ligand-receptor interaction	Fastidiosipila	0.810115	2.00928e-17
Histamine	cpd:C00388	map04080	Neuroactive ligand-receptor interaction	Leuconostoc	0.675132	1.45639e-10
Histamine	cpd:C00388	map04080	Neuroactive ligand-receptor interaction	Butyricimonas	0.242284	0.0432994
Histamine	cpd:C00388	map04080	Neuroactive ligand-receptor interaction	Gracilibacillus	0.767709	8.94793e-15
Histamine	cpd:C00388	map04080	Neuroactive ligand-receptor interaction	TM7x	0.789445	4.6765e-16
Histamine	cpd:C00388	map04080	Neuroactive ligand-receptor interaction	Acidothermus	0.313099	0.00831214
Histamine	cpd:C00388	map04080	Neuroactive ligand-receptor interaction	Chthonomonas	0.810115	2.00928e-17
Histamine	cpd:C00388	map04080	Neuroactive ligand-receptor interaction	Defluviitoga	0.808729	2.51089e-17
Histamine	cpd:C00388	map04080	Neuroactive ligand-receptor interaction	Novibacillus	0.810115	2.00928e-17
Histamine	cpd:C00388	map04080	Neuroactive ligand-receptor interaction	Sarcina	0.719774	2.20084e-12
Histamine	cpd:C00388	map04080	Neuroactive ligand-receptor interaction	Pseudorhodoplanes	0.240531	0.0448839
Histamine	cpd:C00388	map04080	Neuroactive ligand-receptor interaction	Caproiciproducens	0.482596	2.32802e-05
Histamine	cpd:C00388	map04080	Neuroactive ligand-receptor interaction	Faecalibaculum	0.810255	1.96435e-17
Leukotriene C4	cpd:C02166	map04080	Neuroactive ligand-receptor interaction	Pseudorhodoplanes	0.677485	1.18913e-10
Leukotriene C4	cpd:C02166	map04080	Neuroactive ligand-receptor interaction	Acidothermus	0.850237	1.26392e-20
Leukotriene C4	cpd:C02166	map04080	Neuroactive ligand-receptor interaction	Novosphingobium	0.357142	0.00240507
Leukotriene C4	cpd:C02166	map04080	Neuroactive ligand-receptor interaction	Dyella	0.937047	8.72497e-33
Prostaglandin F2α	cpd:C00639	map04080	Neuroactive ligand-receptor interaction	Dyella	0.373973	0.0014271
Prostaglandin F2α	cpd:C00639	map04080	Neuroactive ligand-receptor interaction	Saccharopolyspora	0.80054	9.03836e-17
Prostaglandin F2α	cpd:C00639	map04080	Neuroactive ligand-receptor interaction	Acidothermus	0.321959	0.00656814
Prostaglandin F2α	cpd:C00639	map04080	Neuroactive ligand-receptor interaction	SWB02	0.635742	3.35965e-09
Υ-Aminobutyric acid (GABA)	cpd:C00334	map04080	Neuroactive ligand-receptor interaction	SWB02	0.538682	1.50577e-06
Υ-Aminobutyric acid (GABA)	cpd:C00334	map04080	Neuroactive ligand-receptor interaction	Saccharopolyspora	0.675075	1.46352e-10
